# Supplementary material for: Mutant KRAS Heterogeneity Shapes Nuclear Architecture During Pancreatic Cancer Initiation
Source: Epigenomes. 2026 Mar 10;10(1):19. doi: 10.3390/epigenomes10010019 (PMC13025234; doi:10.3390/epigenomes10010019)
Supplement: Supplementary file 1 [file epigenomes-10-00019-s001.zip]

Archive with 3 entries (3 files):
- Additional File.xlsx
- Pollin_etal_HPNE_2026_Table_S1 Review.pdf
- Supplementary Figure S1.tif
