# Supplementary material for: Mutant KRAS Heterogeneity Shapes Nuclear Architecture During Pancreatic Cancer Initiation
Source: Epigenomes. 2026 Mar 10;10(1):19. doi: 10.3390/epigenomes10010019 (PMC13025234; doi:10.3390/epigenomes10010019)
Supplement: Supplementary file 1 [file epigenomes-10-00019-s001.zip › Additional File.xlsx]

## Sheet: HPNE Transcriptome
GeneId	Chromosome	GeneName	Start	End	WT	G12C	G12D	G12R	G12V	G13D	Q61H	Q61K	Q61R	S17N	FDR
ENSG00000072952.18	chr11	MRVI1	10573091	10576575	0.442384	0.106622	-1.06136	-0.141232	-0.519266	-0.396252	-1.62318	-0.797845	-1.80641	2.6215	3.93418e-238
ENSG00000103196.12	chr16	CRISPLD2	84819985	84820133	0.401207	0.117239	-0.025165	0.136287	-0.311424	-0.348738	-0.733738	-0.41258	-0.881021	2.11444	2.35454e-193
ENSG00000119280.16	chr1	C1orf198	230837119	230839908	0.0795302	-0.110303	-0.513121	-0.36677	-0.53015	-0.368293	-0.680063	-0.52646	-0.764119	1.78699	1.44888e-130
ENSG00000181072.11	chr7	CHRM2	136868669	136868992	1.01758	0.578128	-0.889474	-0.118324	-0.589607	0.158951	-1.47742	-0.230446	-1.76722	2.03645	6.54594e-113
ENSG00000163431.13	chr1	LMOD1	201896456	201898398	0.146437	-0.480657	-1.36382	-0.321245	-0.734549	-0.910366	-1.60817	-1.17368	-1.59299	2.79124	2.53883e-101
ENSG00000107796.13	chr10	ACTA2	88935074	88935366	0.244069	0.245774	-0.349706	-0.0997218	0.221211	-0.0235466	-0.717713	-0.204013	-0.482606	3.11844	1.77837e-99
ENSG00000137834.15	chr15	SMAD6	66702236	66704075	-0.0375651	-0.845009	-0.996786	-0.43084	-1.22172	-1.02584	-1.68457	-1.8057	-1.55736	2.57352	1.32129e-92
ENSG00000165092.13	chr9	ALDH1A1	72900671	72901280	0.803346	0.504595	-0.573649	0.0432446	-0.087222	0.260908	-0.880104	0.0301851	-0.582969	1.80351	4.369e-88
ENSG00000108840.15	chr17	HDAC5	44076746	44078415	0.175202	-0.0176455	-0.730855	0.162026	-0.607124	-0.144338	-0.902209	-0.486686	-0.807589	1.72519	4.81446e-86
ENSG00000133703.12	chr12	KRAS	25205246	25209911	2.14892	1.62209	3.21877	3.14736	2.48092	1.44585	3.60286	3.14143	2.76222	1.28874	4.71424e-81
ENSG00000132274.16	chr11	TRIM22	5689697	5689704	0.236119	-0.116105	-0.720613	-0.168024	-0.505767	-0.250036	-0.87166	-0.558026	-0.833444	1.16641	3.42089e-73
ENSG00000188487.11	chr11	INSC	15112424	15112565	0.407139	0.973193	1.24758	0.475994	0.928362	0.987007	1.16061	1.42975	1.26465	-1.04057	7.24141e-73
ENSG00000115468.12	chr2	EFHD1	232606057	232606173	0.574464	0.165557	-0.602093	-0.197508	-0.463577	-0.0449858	-1.02565	-0.354372	-0.817547	1.99977	1.35963e-71
ENSG00000159167.12	chr8	STC1	23841929	23845040	0.629882	1.77288	2.26895	1.08163	2.00283	1.83146	2.25006	2.28957	2.07506	-1.40717	2.21631e-71
ENSG00000146411.6	chr6	SLC2A12	133987581	133991308	-0.862825	-1.84104	-2.20786	-0.201508	-1.73762	-1.44076	-1.22547	-2.1277	-1.79979	0.833958	2.60332e-69
ENSG00000111907.21	chr6	TPD52L1	125119049	125119388	-0.169507	-0.43653	-0.932299	-0.295324	-0.966325	-0.704694	-1.13156	-0.959224	-1.16679	1.80408	2.94559e-66
ENSG00000162520.15	chr1	SYNC	32679906	32681860	-0.180378	-0.702407	-0.295792	-0.469832	-0.59351	-0.892845	-0.657708	-0.736366	-0.868296	1.14945	1.00645e-65
ENSG00000172403.11	chr4	SYNPO2	118850688	118850940	-0.0899909	-0.486062	-0.886474	-0.427111	-0.615177	-0.775691	-0.657409	-0.780681	-1.07667	1.58231	3.69623e-62
ENSG00000095752.7	chr19	IL11	55364382	55366177	-0.788054	-0.188996	0.908032	0.405467	0.615185	0.272433	1.17878	0.548048	1.32622	-2.04645	3.81583e-60
ENSG00000107968.10	chr10	MAP3K8	30434021	30434378	-0.135241	-0.407759	-0.950936	0.0936002	-0.870145	-0.61792	-0.842794	-0.664111	-0.872846	1.86985	3.0063e-59
ENSG00000129116.19	chr4	PALLD	168497052	168497194	0.0285681	-0.332645	-0.633994	-0.258692	-0.546928	-0.429878	-0.696758	-0.715021	-0.811714	0.85384	1.63034e-57
ENSG00000141052.17	chr17	MYOCD	12665890	12666243	0.516296	0.0436646	-0.243117	-0.17972	-0.337597	-0.457111	-1.07357	-0.483149	-1.215	1.80354	4.92785e-56
ENSG00000196611.5	chr11	MMP1	102789919	102790521	1.32584	2.30778	1.95946	1.01186	1.93804	2.23084	1.62572	2.32031	1.97675	0.612095	2.54343e-54
ENSG00000074527.12	chr12	NTN4	95657807	95659222	0.195601	-0.166984	-0.915149	-0.326049	-0.761121	-0.402563	-1.07611	-0.762704	-0.959122	0.800494	1.83648e-53
ENSG00000134986.13	chr5	NREP	111662621	111665741	0.631571	0.58912	-0.193351	0.123073	0.0479824	0.269303	-0.30224	0.357201	-0.416202	1.60483	1.0855e-52
ENSG00000074590.13	chr12	NUAK1	106063340	106067955	-0.110967	-0.321887	-0.762977	-0.456985	-0.454698	-0.352162	-0.841159	-0.620238	-0.966766	1.02194	1.56278e-52
ENSG00000146122.17	chr6	DAAM2	39792298	39792465	0.0141461	-0.51906	-1.01315	-0.247767	-0.973085	-0.45339	-0.941189	-0.767251	-1.08472	0.809714	1.57562e-49
ENSG00000213949.10	chr5	ITGA1	52787916	52788414	0.206142	-0.044249	-0.524393	-0.185075	-0.293825	-0.349746	-0.54656	-0.377886	-0.848638	1.19322	2.95741e-49
ENSG00000152284.5	chr2	TCF7L1	85133392	85133933	0.0494726	-0.302506	-0.587429	-0.342661	-0.459599	-0.495571	-0.622328	-0.572105	-0.942732	1.29522	4.87648e-49
ENSG00000173641.17	chr1	HSPB7	16014028	16015759	0.168412	0.199397	-0.48787	-0.0139244	-0.196797	-0.109714	-0.707249	-0.328051	-0.827181	2.32468	1.06118e-48
ENSG00000115461.5	chr2	IGFBP5	216672105	216676882	2.04859	2.19534	0.486488	0.351099	0.992453	2.02137	-0.780019	1.11669	-0.209851	1.93854	5.51566e-48
ENSG00000110002.16	chr11	VWA5A	124115404	124115482	-0.515346	-1.55409	-1.76397	-0.0385857	-1.52954	-1.0609	-1.11095	-1.57325	-1.14805	0.47219	5.55607e-48
ENSG00000162645.13	chr1	GBP2	89106132	89107052	-0.950577	-1.97467	-1.73893	-0.0665167	-1.62607	-1.59647	-1.62801	-2.46968	-1.70156	0.763702	7.94738e-48
ENSG00000103888.17	chr15	CEMIP	80779343	80779614	1.38902	1.51414	0.238316	0.22014	0.544347	0.91342	-0.751192	0.688622	-0.404631	1.6937	7.78856e-47
ENSG00000170961.7	chr8	HAS2	121612116	121615038	0.952977	1.98295	2.35782	0.344641	1.99782	1.56685	1.81529	2.36301	1.71094	-0.326366	7.78856e-47
ENSG00000107738.20	chr10	VSIR	71747556	71751290	-0.488722	-0.670036	-1.06674	-0.101888	-0.935978	-0.672232	-1.22907	-1.15093	-0.881609	1.38788	1.73324e-46
ENSG00000168386.18	chr3	FILIP1L	99830141	99830605	-0.150055	-0.520189	-0.700886	-0.30345	-0.461829	-0.703681	-0.828962	-0.766101	-0.909968	1.19623	3.41123e-46
ENSG00000115738.10	chr2	ID2	8678845	8679317	-0.113004	-0.714793	-1.42783	-0.0960898	-1.22991	-0.567608	-1.58813	-1.03053	-0.844867	1.20801	2.37539e-45
ENSG00000065361.15	chr12	ERBB3	56076799	56076883	-1.05285	-2.33293	-2.27185	-0.691766	-2.02884	-1.88843	-1.61685	-2.43346	-1.75636	0.285848	2.38254e-44
ENSG00000164125.15	chr4	GASK1B	158124474	158127614	-0.128856	-0.356786	-1.1599	-0.538341	-0.854591	-1.14641	-1.38458	-0.74789	-1.48016	2.06791	3.39953e-44
ENSG00000178996.14	chr5	SNX18	54517759	54519726	0.115802	0.0857947	-0.461913	-0.108774	-0.33534	-0.308833	-0.578101	-0.377577	-0.780499	1.10146	6.70691e-44
ENSG00000170153.11	chr4	RNF150	140859807	140868379	0.128443	-0.0938034	-0.521792	-0.276411	-0.301307	-0.298553	-0.689198	-0.342595	-0.960515	1.02008	1.77047e-43
ENSG00000141338.14	chr17	ABCA8	68867289	68868183	-0.200017	-0.854739	-1.38363	-0.240825	-1.27507	-0.915935	-1.03198	-1.22042	-1.29702	0.586207	1.79853e-43
ENSG00000010438.16	chr9	PRSS3	33750466	33750727	-0.869491	-0.249034	1.03504	0.447239	0.375538	0.316217	1.00015	0.421998	1.3282	-1.55997	1.04548e-42
ENSG00000072422.17	chr10	RHOBTB1	60869438	60871651	0.192933	-0.246855	-0.694945	-0.219123	-0.504626	-0.296431	-0.772046	-0.417699	-0.869184	0.987113	1.97829e-41
ENSG00000162630.6	chr1	B3GALT2	193178730	193181682	0.261627	-0.379146	-1.35724	-0.791279	-1.05666	-0.809161	-1.49776	-0.889769	-1.2426	1.53192	2.87573e-41
ENSG00000164647.9	chr7	STEAP1	90154456	90154543	0.676446	1.39886	1.33781	0.517191	1.30551	1.27858	1.28269	1.64208	1.28779	-0.636647	3.01306e-41
ENSG00000156466.10	chr8	GDF6	96142333	96145524	0.362192	0.0521373	-1.10197	-0.271752	-0.612858	-0.297157	-1.21525	-0.692502	-0.869688	0.94527	4.4419e-41
ENSG00000111110.12	chr12	PPM1H	62643994	62648636	0.297349	-0.138243	-1.14964	-0.390479	-0.8928	-0.382573	-1.21259	-0.636533	-1.47345	1.37823	1.19399e-40
ENSG00000004948.15	chr7	CALCR	93424487	93426589	0.995652	0.83983	-0.610962	0.154266	-0.108803	0.366595	-0.998003	0.260302	-0.856196	1.40526	1.78034e-40
ENSG00000164236.12	chr5	ANKRD33B	10564070	10564833	-0.121183	-0.681687	-0.651106	-0.370221	-0.858602	-0.513241	-0.777572	-0.793572	-1.24498	1.24242	6.28874e-40
ENSG00000120738.8	chr5	EGR1	138465479	138466068	-0.42678	-0.18907	0.409257	0.325305	0.308445	0.182296	0.706946	0.514061	0.690912	-2.8079	2.04403e-39
ENSG00000119938.9	chr10	PPP1R3C	91628442	91630866	0.261706	0.0446584	-0.486552	0.00961102	-0.254053	-0.205492	-0.600249	-0.277017	-0.574264	1.45888	9.70793e-39
ENSG00000100311.17	chr22	PDGFB	39223359	39225313	0.237882	-0.405793	-1.63332	-0.403368	-1.56579	-0.6733	-2.21082	-0.955491	-1.8313	2.5842	1.6956e-38
ENSG00000182575.7	chr17	NXPH3	49575858	49576273	0.448754	-0.0228443	-0.95357	-0.107906	-0.521546	0.0106964	-1.00478	-0.508842	-0.937386	1.67772	4.74616e-38
ENSG00000138411.13	chr2	HECW2	196189099	196189349	-0.303189	-0.522023	-0.0126951	-0.282096	-0.333172	-0.603907	-0.189959	-0.537906	-0.595191	1.07254	1.28636e-37
ENSG00000198805.11	chr14	PNP	20468954	20469031	0.0421951	0.584168	0.985281	0.143327	0.877524	0.634666	0.808425	0.969738	1.02279	-0.821832	2.5336e-37
ENSG00000275342.5	chr8	PRAG1	8317736	8319302	-0.917536	-1.48823	-1.14046	-0.238935	-1.20691	-1.28447	-0.634746	-0.909195	-0.835743	0.700324	2.78854e-37
ENSG00000136158.12	chr13	SPRY2	80335976	80337756	0.383605	0.952919	1.0926	0.469371	0.871073	0.97234	1.158	1.34791	1.14744	-0.59171	2.95779e-37
ENSG00000117525.14	chr1	F3	94529173	94530596	-0.0391095	0.357076	1.06223	-0.129059	0.662884	0.0673554	0.536966	0.504633	0.475105	-0.746022	3.97043e-37
ENSG00000149596.6	chr20	JPH2	44111695	44113503	-0.0531564	-0.411677	-0.625607	-0.223577	-0.399667	-0.428847	-0.834112	-0.606307	-0.659706	1.68856	1.67811e-36
ENSG00000135424.16	chr12	ITGA7	55684568	55685288	-1.78879	-1.88133	-0.813967	-0.133482	-1.10803	-1.36854	-0.334386	-1.27252	-0.19428	-2.11322	2.92045e-36
ENSG00000169083.17	chrX	AR	67544021	67546762	0.466496	0.0554494	-1.16051	-0.021355	-0.581023	-0.212934	-1.14721	-0.746796	-1.35511	1.07466	1.42966e-35
ENSG00000144136.11	chr2	SLC20A1	112645939	112646129	0.172335	0.689131	0.76632	0.278721	0.838629	0.799893	1.00825	1.07504	1.0412	-1.03087	1.94454e-35
ENSG00000081277.12	chr1	PKP1	201283452	201283904	-0.823063	0.541009	1.80715	0.375693	1.32014	0.770753	1.71376	1.85696	1.73984	-2.46092	2.89062e-35
ENSG00000136928.7	chr9	GABBR2	98288109	98290749	0.82713	1.37478	1.52269	0.0185133	1.15108	1.07286	1.15036	1.36938	0.794196	0.0190597	5.53501e-35
ENSG00000117600.12	chr1	PLPPR4	99263953	99264671	-0.557142	-1.47782	-1.27665	-0.727826	-2.9128	-1.71066	-1.77079	-2.24582	-1.76758	1.93863	5.84218e-35
ENSG00000108984.15	chr17	MAP2K6	69414697	69415000	-0.26114	-1.0152	-1.80358	0.102282	-1.57479	-1.3297	-1.79758	-1.56959	-1.51817	1.08818	7.52658e-35
ENSG00000117228.10	chr1	GBP1	89052319	89053468	-0.0114116	-0.266773	-0.0147386	-0.0756021	-0.115555	-0.331429	-0.297869	-0.29465	-0.326816	1.08941	1.26491e-34
ENSG00000184371.14	chr1	CSF1	109910242	109910427	0.0704096	-0.0370151	-0.0959912	0.0334942	-0.206962	-0.316958	-0.622421	-0.472206	-0.812995	1.31185	2.34179e-34
ENSG00000164418.20	chr6	GRIK2	101181257	101181372	-0.00974469	-0.383108	-0.848982	-0.14265	-0.672977	-0.58115	-0.71001	-0.742084	-0.968595	0.755442	2.81361e-34
ENSG00000110090.13	chr11	CPT1A	68754620	68754851	0.359869	0.322793	0.0779372	0.00298521	-0.154413	0.0836259	-0.329013	-0.0148427	-0.480116	1.246	6.55472e-34
ENSG00000185432.12	chr12	METTL7A	50923472	50924080	-0.022995	-0.384551	-1.54635	-0.183804	-1.04815	-0.704089	-1.49002	-0.949382	-1.38199	0.794946	2.05466e-33
ENSG00000138166.6	chr10	DUSP5	110497907	110498500	0.0754612	0.528423	0.818057	0.276941	0.639984	0.599392	0.736459	0.742647	0.887045	-0.762874	2.26889e-33
ENSG00000116132.12	chr1	PRRX1	170662728	170662924	1.12406	1.45691	0.767368	0.427361	1.09259	1.2847	0.573374	1.39806	0.571677	0.619831	4.96588e-33
ENSG00000105767.3	chr19	CADM4	43622368	43623439	-1.53304	-2.3272	-1.14265	0.0368263	-1.18609	-1.36793	-0.459941	-1.72271	-0.320008	-2.26119	5.44477e-33
ENSG00000113389.16	chr5	NPR3	32689070	32689186	0.564641	0.400715	-0.023632	0.047828	0.106869	0.21697	-0.250735	0.474644	-0.120325	1.8689	8.60053e-33
ENSG00000163815.6	chr3	CLEC3B	45001548	45001608	-0.187096	-0.512222	-0.675841	0.191385	-0.708746	-0.36857	-0.618139	-0.601001	-0.226453	1.74359	1.9289e-32
ENSG00000166923.12	chr15	GREM1	32718004	32718161	0.316633	0.0102433	-0.557113	-0.107467	-0.404677	-0.270806	-0.664088	-0.372184	-0.731688	0.80712	2.17614e-32
ENSG00000197405.8	chr19	C5AR1	47290023	47290061	0.482969	0.320839	-0.60062	0.312648	-0.598581	0.265825	-0.937515	-0.390848	-0.645189	1.84209	6.18524e-32
ENSG00000152049.6	chr2	KCNE4	223051814	223052274	0.331362	0.0946786	-0.410323	0.315883	-0.475868	0.0277634	-0.37927	-0.00984307	-0.333032	1.11033	3.78432e-31
ENSG00000164107.8	chr4	HAND2	173524969	173525028	0.0184663	-0.367535	-0.824113	-0.000300203	-0.606027	-0.309414	-0.602723	-0.611663	-0.37188	1.03581	4.43119e-31
ENSG00000104998.4	chr19	IL27RA	14031762	14031972	-0.741383	-0.290457	0.809793	0.178367	0.479331	-0.143743	0.611374	0.0618895	0.67372	-1.92059	5.82694e-31
ENSG00000141574.8	chr17	SECTM1	82321024	82322370	0.29742	0.352714	-0.200454	0.229366	-0.126918	0.244047	-0.445048	-0.0512418	-0.149343	1.25918	8.40395e-31
ENSG00000138623.10	chr15	SEMA7A	74409289	74410985	0.306392	0.995804	1.30889	0.442641	1.14894	1.03588	1.24679	1.34725	1.24284	-0.257988	1.13579e-30
ENSG00000148344.11	chr9	PTGES	129738331	129739860	-0.0219313	-0.471826	-1.00534	0.058656	-0.906216	-0.671616	-1.47112	-0.965443	-0.963412	1.07763	1.92754e-30
ENSG00000163734.4	chr4	CXCL3	74036589	74037277	0.993769	2.67725	3.74972	1.71074	3.07264	2.41854	2.97567	3.28167	3.03415	-0.462447	2.89496e-30
ENSG00000134533.6	chr12	RERG	15107783	15109517	0.243082	-0.575834	-1.19704	-0.195589	-0.542034	-0.669871	-1.41478	-1.00331	-1.21317	2.23579	3.00508e-30
ENSG00000120217.14	chr9	CD274	5450503	5450596	-0.000609914	0.769663	1.67848	-0.0549276	1.06332	0.509409	1.23893	1.12349	1.01087	-1.25283	3.20727e-30
ENSG00000188766.12	chr19	SPRED3	38388421	38388807	-0.789058	-0.513641	0.33826	-0.0540985	0.144965	-0.122942	0.53693	-0.0154419	0.311054	-1.43108	6.59526e-30
ENSG00000180340.7	chr17	FZD2	44557484	44561262	-0.0852961	-0.365099	-1.08895	-0.0615949	-1.02664	-0.438827	-0.95739	-0.783908	-0.78022	0.566541	7.97784e-30
ENSG00000105048.17	chr19	TNNT1	55132698	55132960	-1.62404	-1.56655	0.0253069	0.13132	-0.676571	-1.01957	0.314197	-0.974456	0.660385	-0.744093	3.06271e-29
ENSG00000165507.9	chr10	DEPP1	44970981	44971675	0.464053	0.564548	-0.831746	0.277867	-0.239915	0.265684	-1.29837	-0.18066	-0.626808	2.94815	3.21692e-29
ENSG00000180354.16	chr7	MTURN	30134986	30135298	-0.0482234	-0.325687	-0.909037	0.0212376	-0.704332	-0.506399	-1.08724	-0.938196	-1.19864	0.303919	3.7124e-29
ENSG00000115718.17	chr2	PROC	127418427	127418492	-0.869016	-2.99459	-3.45944	-1.18461	-2.56416	-2.6284	-2.7514	-2.69414	-1.11948	2.81213	3.80102e-29
ENSG00000164484.11	chr6	TMEM200A	130365734	130366524	0.216565	0.693586	0.751395	0.159445	0.654712	0.507096	0.686389	0.827562	0.616115	-0.734159	7.36162e-29
ENSG00000242550.6	chr18	SERPINB10	63897174	63897219	0.350083	0.730747	1.41906	0.0973147	0.714234	0.587286	1.12218	1.0218	1.10224	-0.41488	7.66308e-29
ENSG00000146197.9	chr6	SCUBE3	35213956	35214503	0.0894604	0.93127	1.13974	0.72412	1.23853	1.13474	1.53224	1.43501	1.3678	-0.814777	8.7195e-29
ENSG00000092969.12	chr1	TGFB2	218345336	218347047	-0.502647	-0.854555	-1.09136	-0.770327	-1.04248	-1.36184	-1.23528	-1.3523	-1.14944	0.9606	9.77886e-29
ENSG00000128872.10	chr15	TMOD2	51751597	51751712	0.311566	0.198747	-0.534999	-0.26107	-0.472703	-0.264732	-0.693751	-0.367527	-1.3446	0.77798	2.10565e-28
ENSG00000011422.12	chr19	PLAUR	43646095	43646548	0.0786856	0.614485	0.872825	0.314636	0.600109	0.50736	0.535867	0.616065	0.679493	-0.658372	2.59648e-28
ENSG00000137309.19	chr6	HMGA1	34236873	34236963	0.36154	0.76892	0.637615	0.494365	0.636454	0.900733	0.653327	0.930847	0.848222	-0.692018	2.70093e-28
ENSG00000172348.14	chr6	RCAN2	46220736	46223301	-0.617185	-1.34253	-1.21315	-0.339758	-1.03841	-0.857015	-0.708146	-1.39722	-0.6155	-0.176412	2.79679e-28
ENSG00000130176.8	chr19	CNN1	11538767	11538990	-0.0997477	-0.165942	-0.0496515	-0.265798	-0.102248	-0.420574	-0.784757	-0.361368	-0.652726	1.83977	4.61521e-28
ENSG00000162614.18	chr1	NEXN	77888513	77888759	0.451462	0.136986	-0.684104	-0.220018	-0.313393	-0.272005	-0.863867	-0.311215	-0.750664	1.07537	5.21402e-28
ENSG00000128512.22	chr7	DOCK4	111726110	111728720	-0.481458	-0.00259867	0.684491	-0.102947	0.4498	0.181618	0.906339	0.552013	0.384382	-1.7392	6.30838e-28
ENSG00000104936.17	chr19	DMPK	45769717	45770640	-0.111292	-0.21472	-0.566816	0.179198	-0.361278	-0.195211	-0.617298	-0.474002	-0.392127	1.63764	6.77369e-28
ENSG00000163735.7	chr4	CXCL5	73995642	73997655	0.153817	1.07277	2.00894	0.672915	1.51579	0.640577	1.26806	1.37696	1.01556	-1.06442	9.07126e-28
ENSG00000138771.16	chr4	SHROOM3	76435229	76436220	0.374601	0.207205	-0.574946	-0.492068	-0.411491	-0.270885	-0.706074	-0.373416	-1.12148	0.972243	1.53564e-27
ENSG00000089195.15	chr20	TRMT6	5937228	5938726	0.116255	0.424683	0.769817	0.139276	0.730719	0.543283	0.772985	0.740225	0.824431	-0.384701	3.24745e-27
ENSG00000114796.16	chr3	KLHL24	183635610	183635793	0.086198	-0.202411	-1.23149	-0.0293824	-1.14592	-0.535934	-1.12657	-0.912878	-1.60914	1.16662	3.38272e-27
ENSG00000197632.9	chr18	SERPINB2	63871692	63871800	0.235484	0.706423	1.36265	0.006506	0.637048	0.502191	1.07108	0.933368	1.00978	-0.34188	3.38272e-27
ENSG00000175505.11	chr11	CLCF1	67364168	67365630	-0.077934	0.360526	1.00621	0.176574	0.630901	0.393724	0.902072	0.762449	0.953954	-0.370034	5.15085e-27
ENSG00000157404.15	chr4	KIT	54657918	54658081	0.3067	-0.213746	-2.12149	-0.659086	-1.43892	-0.41644	-2.21096	-1.17626	-2.00645	1.21712	5.45187e-27
ENSG00000172572.6	chr12	PDE3A	20369245	20370244	-0.054729	-0.463496	-1.06827	-0.448644	-0.996542	-0.771158	-0.904028	-0.943885	-1.24343	0.400691	6.72152e-27
ENSG00000138061.12	chr2	CYP1B1	38066973	38067077	-0.239758	-0.736023	-1.20006	0.192889	-1.08318	-0.953283	-1.15736	-1.30382	-1.26387	0.969916	1.1428e-26
ENSG00000157483.9	chr15	MYO1E	59132434	59137456	0.164113	0.0783214	0.00557393	-0.137722	0.0275666	0.0127204	-0.186852	-0.0864455	-0.306059	0.864499	1.77974e-26
ENSG00000197415.12	chr3	VEPH1	157259742	157261370	0.150781	0.443974	0.64111	0.231829	0.734791	0.481774	0.727379	0.669392	0.544739	-0.859064	2.57696e-26
ENSG00000135312.6	chr6	HTR1B	77461753	77463773	0.647765	0.882617	0.286915	0.0225997	0.282796	0.333075	-0.685932	0.518364	-0.60412	1.92782	4.28618e-26
ENSG00000115525.18	chr2	ST3GAL5	85837120	85840392	-1.16019	-1.59428	-0.485241	-0.288687	-0.316519	-1.00398	-0.201474	-0.905242	-0.102352	-1.7863	4.60485e-26
ENSG00000117152.13	chr1	RGS4	163068775	163068992	0.452525	0.789868	0.555562	0.17024	0.795194	0.746348	0.855743	1.21557	0.973463	-0.624098	5.07427e-26
ENSG00000138131.4	chr10	LOXL4	98247690	98248991	-0.957614	-1.08698	-0.176629	0.174567	0.0541231	-0.286925	0.505696	-0.114522	0.417676	-1.44411	8.49277e-26
ENSG00000117305.15	chr1	HMGCL	23801885	23802564	-1.0653	-1.28997	-0.585322	-0.0399363	-0.542425	-0.812583	-0.0342376	-1.00593	0.00316888	-1.11751	9.56984e-26
ENSG00000111319.13	chr12	SCNN1A	6346843	6348253	-1.02653	-1.57385	-2.14074	-0.713686	-1.95717	-2.63533	-0.914443	-2.51755	-1.46988	1.48908	1.01782e-25
ENSG00000095539.15	chr10	SEMA4G	100969518	100969591	-1.73684	-2.37873	-1.52974	-0.310374	-1.66403	-1.72125	-0.681638	-2.00885	-1.3348	0.214482	1.46055e-25
ENSG00000187678.9	chr5	SPRY4	142310427	142315155	0.224675	0.657464	0.853917	0.322667	0.688123	0.746432	0.945036	0.949746	0.821983	-0.917106	1.57945e-25
ENSG00000006534.16	chr11	ALDH3B1	68008578	68008692	0.11538	-0.0812961	-0.528431	0.122877	-0.46946	-0.106363	-0.594535	-0.294217	-0.455266	1.38045	1.74096e-25
ENSG00000174804.4	chr11	FZD4	86945679	86952470	0.270788	0.154784	-0.611149	-0.215319	-0.104051	-0.0118129	-0.503415	-0.170553	-0.747958	1.09319	1.85692e-25
ENSG00000109906.14	chr11	ZBTB16	114059711	114059882	0.622039	0.363958	-0.955683	0.0262046	-0.489981	0.185026	-0.916556	-0.191927	-1.2104	1.74346	2.04769e-25
ENSG00000115457.10	chr2	IGFBP2	216632828	216633014	-1.33517	-1.83252	-0.652069	0.449592	-0.605332	-0.579295	0.238815	-0.694597	0.802647	-1.92771	3.58729e-25
ENSG00000154734.15	chr21	ADAMTS1	26835755	26838278	0.578577	0.906476	1.0043	0.0713701	0.789301	0.715667	0.790227	1.04739	0.77994	0.1098	4.10483e-25
ENSG00000144655.15	chr3	CSRNP1	39141855	39144044	-0.363335	-0.103771	0.411331	0.124658	0.120527	0.105618	0.468121	0.286268	0.512432	-1.20784	6.81153e-25
ENSG00000137819.14	chr15	PAQR5	69298912	69299056	-0.591837	-0.228312	0.920279	0.308769	0.431342	0.0737957	1.05987	0.531081	0.823897	-1.87042	7.32688e-25
ENSG00000071242.12	chr6	RPS6KA2	166409364	166412887	0.444922	0.152273	-0.750104	0.000920144	-0.408432	0.0562308	-0.812571	-0.198178	-0.926712	1.42648	9.13365e-25
ENSG00000163661.4	chr3	PTX3	157436850	157437063	0.458884	0.847383	1.2557	0.551265	0.873514	1.00154	1.26776	1.57896	1.69002	-0.361685	9.13365e-25
ENSG00000133106.14	chr13	EPSTI1	42886388	42888502	0.0747755	-0.267443	-1.06252	0.153536	-0.604905	-0.300655	-1.08214	-0.551188	-0.568318	1.20026	1.19925e-24
ENSG00000185745.10	chr10	IFIT1	89392546	89392717	-0.209335	-1.09979	-1.31101	0.273225	-1.10216	-0.966689	-0.818315	-0.9738	-0.789318	0.504243	1.53415e-24
ENSG00000221955.10	chr3	SLC12A8	125082636	125084052	-0.472847	-0.680545	-0.478228	0.143736	-0.458367	-0.916987	-0.220727	-0.692816	-0.891682	1.76069	1.68467e-24
ENSG00000099337.5	chr19	KCNK6	38319845	38320272	0.0618679	-0.131649	-0.4423	-0.231571	-0.282722	-0.347296	-0.620906	-0.511779	-0.440856	0.890052	2.10812e-24
ENSG00000223953.6	chr11	C1QTNF5	119338942	119339848	-0.477489	-0.126763	-1.251	0.00329064	-0.845092	-0.157497	-1.51822	-1.18745	-0.799861	1.46289	2.50657e-24
ENSG00000235718.9	chr11	MFRP	119338942	119339848	-0.477489	-0.126763	-1.251	0.00329088	-0.84509	-0.157496	-1.51822	-1.18745	-0.799862	1.46289	2.50657e-24
ENSG00000168016.14	chr3	TRANK1	36826820	36828375	-0.527185	-1.1207	-1.02585	-0.269485	-0.992476	-1.01373	-0.729524	-1.48143	-1.44331	0.339677	2.80363e-24
ENSG00000075213.11	chr7	SEMA3A	83955777	83961826	-0.0563577	0.660051	0.855676	0.0547779	1.0082	0.600254	0.950542	0.886103	0.573277	-1.39241	3.60069e-24
ENSG00000170271.11	chr5	FAXDC2	154818492	154820472	-0.494067	-1.28428	-2.57951	0.220705	-1.90364	-1.1638	-2.37492	-1.83695	-2.68208	0.760395	4.73749e-24
ENSG00000145244.12	chr4	CORIN	47593999	47595903	0.703371	0.595907	-0.218314	0.0219017	0.0554575	0.276712	-0.660227	0.0840658	-0.525523	1.33594	5.08089e-24
ENSG00000149564.12	chr11	ESAM	124752583	124752686	0.250602	0.960345	1.78146	0.596252	1.12392	1.03317	1.33465	1.31199	1.53237	-0.92187	6.19868e-24
ENSG00000084112.15	chr12	SSH1	108778191	108789244	0.212597	-0.0814274	-0.587885	-0.132158	-0.482678	-0.139839	-0.592253	-0.395147	-0.879533	0.570685	7.29237e-24
ENSG00000225614.3	chr16	ZNF469	88382989	88383254	1.07124	1.13632	0.351917	0.480314	0.382273	0.832925	-0.0422106	0.879693	-0.333898	2.32961	1.50259e-23
ENSG00000087303.18	chr14	NID2	52004803	52005496	0.522299	0.43264	-0.1861	0.0730105	-0.0347808	0.111898	-0.393786	-0.0165567	-0.50107	0.935235	1.71884e-23
ENSG00000175832.13	chr17	ETV4	43527844	43528743	-0.13526	-0.161027	0.114268	0.310016	-0.034357	0.163238	0.39064	0.0853293	0.477047	-1.3492	2.25117e-23
ENSG00000113070.8	chr5	HBEGF	140332843	140334280	-0.459601	-0.437065	0.515834	-0.0223846	0.225175	-0.199103	0.343432	-0.200776	0.422582	-1.31595	3.06411e-23
ENSG00000150630.4	chr4	VEGFC	176683538	176684040	0.36929	0.67598	0.822284	0.316161	0.76457	0.67139	0.815328	0.865532	0.91428	-0.36924	3.77116e-23
ENSG00000104415.14	chr8	CCN4	133191039	133191213	0.287465	0.412713	-0.921623	0.174326	-0.122328	-0.432777	-1.6456	-0.482508	-1.65019	2.84579	4.49107e-23
ENSG00000139318.8	chr12	DUSP6	89347235	89349561	0.116993	1.08353	1.20185	0.37608	1.21873	1.29857	1.601	1.8165	1.74395	-1.01161	4.80293e-23
ENSG00000140044.13	chr14	JDP2	75427716	75427849	0.543987	0.403919	-0.344422	0.203663	-0.117607	0.038773	-0.794488	-0.0121267	-0.577268	2.62214	4.91174e-23
ENSG00000176170.13	chr17	SPHK1	76376584	76376812	0.175973	0.841698	1.17662	0.550799	1.00484	0.851373	0.880658	0.949226	1.22425	-0.290141	4.95178e-23
ENSG00000134243.12	chr1	SORT1	109309568	109314057	0.331351	0.149533	-0.573568	-0.302605	-0.286247	-0.115857	-0.753371	-0.45563	-0.890456	0.74804	5.27655e-23
ENSG00000136531.16	chr2	SCN2A	165194993	165195083	0.0231174	-0.13196	-0.424639	-0.151706	-0.25433	-0.528992	-0.488819	-0.529757	-0.875997	0.97992	5.88038e-23
ENSG00000166165.13	chr14	CKB	103519667	103520042	0.372852	0.0415049	-0.373785	0.233584	-0.596821	-0.0326376	-0.737243	-0.373787	-0.0165022	1.66555	6.03845e-23
ENSG00000106823.12	chr9	ECM2	92493554	92494149	-0.110862	-0.483235	-0.84013	-0.278837	-0.797388	-0.979804	-1.10553	-0.636892	-1.14716	1.96687	7.77398e-23
ENSG00000204580.13	chr6	DDR1	30876421	30876559	-0.348995	-0.574015	-0.601019	0.0335908	-0.609279	-0.581521	-0.587164	-0.780996	-0.656236	0.894126	8.33717e-23
ENSG00000172296.13	chr20	SPTLC3	13008972	13009384	-0.898746	-1.87456	-0.950543	-0.2128	-1.06968	-1.20677	-0.482397	-1.34921	-0.69519	0.0335014	1.6694e-22
ENSG00000137672.13	chr11	TRPC6	101451564	101453106	0.586526	0.255041	-0.295257	-0.128508	-0.198928	0.14252	-0.508044	-0.0540893	-0.647337	1.36986	2.26829e-22
ENSG00000211445.12	chr5	GPX3	151020438	151020741	-0.475543	-0.3508	0.289679	0.513549	0.259399	-0.0301949	0.392921	-0.225534	0.471626	-0.822941	2.57426e-22
ENSG00000105889.15	chr7	STEAP1B	22419444	22419836	0.259152	0.67209	0.682566	0.0936133	0.758542	0.695074	0.587205	0.82066	0.72369	-0.621387	3.30879e-22
ENSG00000087128.10	chr4	TMPRSS11E	68447463	68447523	-1.02494	-0.322132	3.24374	1.66425	2.24435	0.940394	3.50268	1.08494	2.6686	-3.10957	4.01247e-22
ENSG00000240065.8	chr6	PSMB9	32844136	32844274	-0.358123	-0.778453	-1.1109	0.0764637	-0.933168	-0.772613	-1.20054	-1.15918	-0.892976	0.713263	4.78812e-22
ENSG00000172379.21	chr15	ARNT2	80404350	80404546	0.362574	0.151285	-1.26372	-0.430302	-0.565121	-0.243887	-1.23608	-0.706997	-1.25193	0.696183	6.06013e-22
ENSG00000162711.17	chr1	NLRP3	247416156	247416193	0.304083	0.689624	1.049	0.156162	0.680398	0.625795	0.561586	0.776189	0.59143	-0.651974	6.35457e-22
ENSG00000167641.11	chr19	PPP1R14A	38251237	38251354	0.238538	0.0907739	-0.68357	0.199371	-0.342317	0.0604327	-0.570966	-0.347393	-0.24812	2.40716	6.6259e-22
ENSG00000148841.17	chr10	ITPRIP	104309698	104316064	0.366947	0.734979	0.833435	0.288893	0.716993	0.707376	0.718462	0.896026	0.687049	-0.148715	6.65855e-22
ENSG00000159251.8	chr15	ACTC1	34790230	34790555	0.481269	-0.807308	-0.517847	-0.121261	-0.649583	-1.6882	-0.715463	-1.38785	-0.656521	3.23387	6.7178e-22
ENSG00000135318.12	chr6	NT5E	85449584	85450478	0.227076	0.402096	0.469153	0.237779	0.46427	0.409021	0.606686	0.567742	0.452595	-0.999635	1.26107e-21
ENSG00000140443.15	chr15	IGF1R	98648539	98649675	0.218164	0.0941362	-0.528293	-0.120421	-0.289225	-0.089579	-0.480458	-0.309138	-0.813955	0.702297	1.47031e-21
ENSG00000164283.13	chr5	ESM1	54977867	54979435	0.401605	1.9008	2.32191	0.419666	1.98216	1.63681	1.89183	2.15886	1.90975	-1.15604	1.65254e-21
ENSG00000168874.13	chr2	ATOH8	85751344	85751862	0.130791	-0.290209	-1.33293	-0.0585816	-0.948291	-0.488585	-1.27307	-1.13663	-1.03123	1.41816	2.37942e-21
ENSG00000180730.4	chr13	SHISA2	26044597	26047066	0.341496	0.325643	-0.517922	0.22249	-0.498975	-0.160194	-1.11775	-0.55015	-0.982542	0.808875	4.0166e-21
ENSG00000141510.17	chr17	TP53	7661779	7662014	-0.187062	-0.496672	-0.885297	-0.104651	-0.9205	-0.498031	-0.802941	-0.723712	-0.900596	0.192507	4.1341e-21
ENSG00000166949.16	chr15	SMAD3	67063763	67063944	-0.267971	-0.719044	-0.921356	-0.0379101	-0.823289	-0.597281	-0.728438	-1.02115	-0.933735	0.0711406	4.76116e-21
ENSG00000140416.21	chr15	TPM1	63042632	63042943	0.159222	-0.0924705	-0.243072	-0.177668	-0.161029	-0.218411	-0.512244	-0.284421	-0.400466	1.04678	7.27866e-21
ENSG00000136950.13	chr9	ARPC5L	124862130	124862398	0.0334127	0.348373	0.583324	0.073899	0.585639	0.450004	0.514317	0.580424	0.803398	-0.34088	7.9798e-21
ENSG00000005882.12	chr17	PDK2	50094737	50094898	-0.360209	-0.647609	-1.03893	-0.0472964	-0.921338	-0.527943	-0.864146	-1.04405	-0.867388	0.0730029	9.28322e-21
ENSG00000122035.6	chr13	RASL11A	27270327	27271068	0.431787	0.657284	0.229829	0.651626	0.163975	0.513322	-0.278594	0.366934	0.294076	2.85621	1.08294e-20
ENSG00000057657.17	chr6	PRDM1	105993463	105993639	0.473697	0.990094	1.08681	0.108383	0.960871	0.882648	0.902099	1.31766	0.697417	-0.114989	1.3465e-20
ENSG00000126561.16	chr17	STAT5A	42287547	42287635	0.0234583	-0.360638	-0.552911	-0.0118237	-0.576022	-0.500702	-0.834747	-0.746785	-0.685171	1.13747	1.41016e-20
ENSG00000168286.3	chr16	THAP11	67842320	67844195	0.856629	1.27017	0.0583825	0.401977	0.402573	0.962894	-0.155522	0.781286	0.230972	0.951944	1.54386e-20
ENSG00000259330.3	chr15	INAFM2	40323692	40326715	0.0235936	-0.0627013	-0.528209	-0.00273221	-0.459288	-0.165537	-0.507355	-0.38978	-0.467008	1.02212	1.90757e-20
ENSG00000183775.11	chr5	KCTD16	144170873	144171009	0.0960578	-0.451856	-0.805253	-0.364053	-0.702795	-0.696717	-0.866669	-0.649069	-1.13242	0.762689	2.8969e-20
ENSG00000146966.13	chr7	DENND2A	140518420	140518738	0.0615054	-0.237156	-0.848135	-0.0939675	-0.527193	-0.366129	-0.856399	-0.818074	-0.865835	1.71287	3.01338e-20
ENSG00000157168.20	chr8	NRG1	31639222	31639431	0.37993	0.615357	0.606959	0.130781	0.67057	0.582269	0.639052	0.871162	0.524508	-0.609108	3.01338e-20
ENSG00000263874.2	chr17	LINC00672	38925168	38925891	-0.498507	-0.815754	-1.43588	-0.453109	-1.0245	-1.1304	-0.743805	-1.23654	-0.89521	0.65616	3.9601e-20
ENSG00000158859.10	chr1	ADAMTS4	161184302	161191564	-0.247248	0.479609	1.1702	0.282292	0.807624	0.374575	0.820584	0.822675	0.823573	-0.613262	5.13163e-20
ENSG00000198929.13	chr1	NOS1AP	162069691	162070282	1.21641	2.06101	2.06406	0.844789	2.10812	2.01371	2.1885	2.60959	1.89718	-0.661604	5.4396e-20
ENSG00000144560.15	chr3	VGLL4	11556069	11558827	-0.0573547	-0.0560337	-0.0615496	-0.0125886	-0.0161045	-0.0653096	-0.0858306	-0.154443	-0.104884	0.939432	8.22939e-20
ENSG00000144218.19	chr2	AFF3	99545419	99551595	0.219356	0.0540828	-0.263087	-0.11027	-0.224568	-0.076349	-0.417353	-0.120509	-0.665955	0.940191	1.44028e-19
ENSG00000180447.7	chr9	GAS1	86944362	86947506	1.33196	1.08018	-0.907507	-0.138191	-0.243376	0.692411	-1.56775	0.451579	-0.558909	3.04554	1.54369e-19
ENSG00000113739.10	chr5	STC2	173314713	173318249	0.32846	0.108127	-0.616442	-0.0456324	-0.362453	-0.187957	-0.81984	-0.399334	-0.68039	0.840208	1.72163e-19
ENSG00000170745.12	chr2	KCNS3	17877847	17878046	0.60279	0.561295	0.212212	0.214035	0.0571861	0.31162	-0.267436	0.228156	-0.355941	1.22471	1.79535e-19
ENSG00000077616.11	chr11	NAALAD2	90131515	90131817	-0.32521	-0.803578	-1.04874	-0.227005	-0.986924	-1.01095	-0.751162	-0.93166	-1.09778	0.334992	1.86693e-19
ENSG00000196639.6	chr3	HRH1	11137093	11137399	-1.19492	-1.39674	-0.17678	-0.350139	-0.490154	-1.16141	0.141811	-0.934499	-0.431112	-1.04979	1.86693e-19
ENSG00000122786.20	chr7	CALD1	134744252	134744363	0.0491882	-0.0559994	-0.311285	-0.274946	-0.0763848	-0.345175	-0.444118	-0.357829	-0.439253	1.10316	2.07778e-19
ENSG00000182253.15	chr15	SYNM	99098217	99098637	0.264085	0.120276	-0.292844	-0.123557	0.0730216	0.0296038	-0.541422	-0.189259	-0.580563	1.26072	2.30209e-19
ENSG00000187244.11	chr19	BCAM	44809059	44809206	-1.37789	-2.00562	-1.00403	-0.0433331	-1.11386	-1.33947	-0.614395	-1.71033	-0.661828	-0.613576	2.3051e-19
ENSG00000124920.13	chr11	MYRF	61752642	61752790	-1.25931	-1.56002	-0.925364	-0.106843	-0.983866	-1.15547	-0.455212	-1.33503	-0.673163	-0.788053	2.54711e-19
ENSG00000127124.16	chr1	HIVEP3	41506365	41511266	0.522511	1.11481	1.2682	0.378386	1.06196	1.08328	1.16305	1.39938	0.716347	-0.0153097	2.97991e-19
ENSG00000161653.11	chr17	NAGS	44004622	44005089	0.560295	1.17935	1.24044	0.645499	1.05239	1.242	1.21367	1.41518	1.32841	-0.0330875	3.01385e-19
ENSG00000149201.10	chr11	CCDC81	86374736	86375242	0.272372	0.00494349	-0.434336	-0.0996216	-0.376183	-0.480286	-0.859771	-0.685617	-0.706094	1.51409	3.59384e-19
ENSG00000133169.6	chrX	BEX1	103062651	103063279	0.770137	0.986253	-0.223002	0.258169	0.285838	0.518363	-0.986513	0.350334	0.0577413	1.71706	3.93454e-19
ENSG00000100558.9	chr14	PLEK2	67386984	67387456	-0.198319	0.106654	0.595764	0.1319	0.359937	0.293704	0.401324	0.308792	0.524344	-0.926404	4.20434e-19
ENSG00000167107.12	chr17	ACSF2	50426158	50426389	-0.512683	-0.977567	-1.01952	0.0295601	-0.846305	-0.718874	-0.790451	-1.23608	-0.661403	0.173846	4.39821e-19
ENSG00000138193.15	chr10	PLCE1	94030812	94032252	-0.0625397	-0.2182	-0.327033	-0.467639	-0.643652	-0.488803	-0.576149	-0.450457	-1.04248	1.01552	4.8883e-19
ENSG00000139209.16	chr12	SLC38A4	46764761	46766802	0.120218	-0.327553	-1.08054	-0.353182	-0.914046	-0.576433	-1.04268	-0.784957	-1.23939	1.0412	5.41563e-19
ENSG00000175946.8	chr8	KLHL38	123645527	123646028	0.72485	0.649356	0.00125938	1.42849	-0.282383	-0.307542	-3.63435	0.591697	-1.76617	4.9097	6.14773e-19
ENSG00000069812.11	chr1	HES2	6412418	6413282	0.685239	0.55202	-0.635196	-0.113172	-0.229481	0.270545	-0.921796	-0.0286694	-0.689098	1.553	6.16028e-19
ENSG00000088367.23	chr20	EPB41L1	36091504	36091612	-1.43954	-1.60303	-0.62154	0.0125219	-0.717148	-1.09845	-0.238511	-1.17022	-0.41121	-0.787835	7.43665e-19
ENSG00000148908.15	chr10	RGS10	119499817	119500259	0.00349149	0.258097	0.486638	0.303247	0.599096	0.468274	0.534382	0.532053	0.906973	-0.660481	1.17901e-18
ENSG00000103522.16	chr16	IL21R	27402174	27402618	0.18286	-0.218864	-0.72796	0.0293513	-0.589232	-0.485533	-0.968709	-0.88048	-0.675418	1.25347	1.27897e-18
ENSG00000167157.11	chr9	PRRX2	129665647	129666126	0.471734	-0.105585	-0.860378	0.410524	-0.746439	0.109389	-0.791215	-0.419394	-0.345124	1.17189	1.46986e-18
ENSG00000108387.15	chr17	SEPTIN4	58520250	58520485	-0.710016	-1.16792	-1.443	-0.405548	-1.07562	-1.40094	-0.541688	-1.41564	-1.03832	1.59425	1.57408e-18
ENSG00000163297.17	chr4	ANTXR2	79901146	79907467	-0.118367	0.21575	0.729985	0.23172	0.754577	0.417195	0.887983	0.591715	0.659133	-0.638948	1.65782e-18
ENSG00000149948.13	chr12	HMGA2	65824131	65825381	0.486995	0.890536	0.915235	0.385815	0.767039	0.71739	0.961117	0.978699	0.66536	-0.777759	2.71953e-18
ENSG00000198947.15	chrX	DMD	31097677	31098183	0.0948061	-0.204602	-0.482118	-0.321672	-0.48183	-0.495426	-0.571952	-0.487508	-0.817785	0.577439	2.86381e-18
ENSG00000137880.6	chr15	GCHFR	40764068	40764216	-0.52197	-0.868668	-0.895294	-0.126449	-1.39857	-0.821606	-1.45605	-1.5581	-0.511445	1.15627	3.01523e-18
ENSG00000154736.6	chr21	ADAMTS5	26917922	26924620	0.389787	0.401841	-0.296094	-0.0324839	-0.513823	-0.205983	-0.687374	-0.228271	-0.952517	1.37833	3.37799e-18
ENSG00000066056.14	chr1	TIE1	43300982	43301129	-1.00568	0.0889022	2.10494	1.27789	1.33471	1.06738	2.33347	1.41647	2.0761	-2.20434	3.96138e-18
ENSG00000110660.15	chr11	SLC35F2	107790991	107792793	-0.64367	0.0117557	0.683026	0.106781	0.347527	-0.0531812	0.958096	-0.0661601	0.724066	-1.53237	4.87381e-18
ENSG00000137801.11	chr15	THBS1	39581079	39581228	0.517645	0.340084	-0.927095	-0.527307	-0.586204	-0.270425	-0.960012	-0.369072	-1.12782	0.978336	5.21349e-18
ENSG00000157193.18	chr1	LRP8	53242364	53247056	-0.0616116	0.157772	0.586622	0.0351997	0.436615	0.262776	0.454194	0.323148	0.20832	-1.11267	6.37649e-18
ENSG00000167549.18	chr17	CORO6	29614756	29615857	0.0759416	-0.303236	-0.582899	0.215047	-0.344724	-0.237698	-0.800834	-0.98948	-1.02381	1.73452	7.34219e-18
ENSG00000104691.15	chr8	UBXN8	30732247	30732370	-0.284865	-0.342204	0.250657	0.105766	0.0613678	-0.0845118	0.353063	0.195842	0.491915	-0.875095	8.19965e-18
ENSG00000261115.6	chr7	TMEM178B	141074064	141074692	1.4804	1.58879	-0.0324216	-0.133403	0.562055	0.769085	-0.155619	0.858613	-0.57596	2.19931	9.92097e-18
ENSG00000168502.17	chr18	MTCL1	8705661	8706713	0.0759923	-0.125472	-0.392499	-0.263069	-0.27617	-0.237499	-0.406245	-0.269524	-0.557337	0.905619	1.04122e-17
ENSG00000108830.10	chr17	RND2	43025231	43025449	-1.6063	-3.45455	-1.93802	-0.312738	-1.94479	-2.34805	-1.28152	-2.85284	-1.4431	-1.3564	1.04297e-17
ENSG00000179859.9	chr17	RNF227	7913324	7915577	-0.531261	-0.369353	0.0909516	-0.328081	0.0342661	-0.163341	0.257655	0.0309607	0.221403	-1.19322	1.06874e-17
ENSG00000116133.13	chr1	DHCR24	54849627	54852386	-0.163061	-0.0131158	0.390542	-0.104911	0.312955	0.118579	0.185629	0.287143	0.341936	-0.901971	1.52014e-17
ENSG00000170390.16	chr4	DCLK2	150078445	150079448	-0.0312229	-0.343523	-0.192045	-0.278311	-0.266194	-0.358101	-0.363418	-0.562112	-0.460671	0.837309	1.70748e-17
ENSG00000137463.5	chr4	MGARP	139266165	139267041	-0.603851	-1.65269	-1.46819	-0.18814	-1.40591	-1.7589	-1.43105	-1.85729	-0.98972	0.553729	1.94295e-17
ENSG00000180914.10	chr3	OXTR	8750408	8753224	0.610209	0.510842	-0.346183	-0.155547	-0.183928	0.0914555	-0.522304	0.00619025	-0.421407	1.14225	2.33834e-17
ENSG00000132561.14	chr8	MATN2	97868840	97869287	-1.23461	-1.99807	-1.09743	-0.539874	-1.8695	-1.98967	-0.596854	-1.9877	-1.17475	0.511565	2.6718e-17
ENSG00000104823.9	chr19	ECH1	38815422	38815717	-0.0359312	-0.131831	-0.42724	0.148618	-0.311242	-0.115187	-0.568769	-0.347741	-0.275372	1.00788	2.81681e-17
ENSG00000185149.6	chr4	NPY2R	155208636	155209069	1.77865	1.5577	0.299422	0.437813	0.704266	0.973468	-0.0795034	0.910446	-0.464255	3.45902	3.75948e-17
ENSG00000168497.5	chr2	CAVIN2	191834310	191836717	-0.178514	-0.550979	-0.855018	-0.472965	-0.928881	-0.893901	-0.91871	-0.735909	-0.984257	0.554521	4.13754e-17
ENSG00000170439.7	chr12	METTL7B	55681678	55682252	-0.961129	-0.780335	0.113659	0.358041	0.323123	-0.154724	0.503578	0.235791	0.721633	-2.07585	4.15373e-17
ENSG00000129757.13	chr11	CDKN1C	2883213	2883910	0.36568	1.25852	-0.620656	-0.118645	0.29123	0.541589	-0.756438	0.267001	-1.10256	3.55113	4.92648e-17
ENSG00000106829.19	chr9	TLE4	79571773	79572835	-0.128111	-0.537516	-0.892946	-0.340958	-0.792562	-0.568514	-0.839111	-0.791284	-0.931771	0.281974	4.95827e-17
ENSG00000101000.6	chr20	PROCR	35172072	35172224	-0.416997	-0.162015	0.264552	0.200416	0.0483113	-0.0591532	0.215667	-0.0294562	0.319946	-0.811816	5.80493e-17
ENSG00000118432.12	chr6	CNR1	88139864	88145337	1.88282	1.58817	0.048122	0.224305	0.245073	1.03137	-0.940281	0.781344	-0.747996	2.46566	8.34063e-17
ENSG00000053372.5	chr1	MRTO4	19251805	19251863	0.292061	0.602944	0.733599	0.195114	0.769398	0.582875	0.511225	0.798692	0.833209	-0.282057	8.58031e-17
ENSG00000196460.14	chr2	RFX8	101397359	101397724	0.702685	1.11227	0.877467	0.68738	1.13374	1.14281	0.966425	1.06073	0.822852	-0.833474	8.71215e-17
ENSG00000072163.19	chr2	LIMS2	127638381	127639428	-0.00840506	-0.202871	-0.290713	-0.0881258	-0.268989	-0.278454	-0.495647	-0.394229	-0.373946	1.20645	8.92151e-17
ENSG00000151690.15	chr2	MFSD6	190408355	190408503	-0.550345	-0.941664	-0.544238	-0.426555	-0.728176	-0.788693	-0.346559	-0.971048	-0.679752	-0.397505	8.99465e-17
ENSG00000168389.17	chr1	MFSD2A	39955112	39955385	-0.239172	0.13638	0.628146	-0.0537748	0.410723	0.191682	0.490191	0.250236	0.459335	-1.25803	9.61056e-17
ENSG00000111859.17	chr6	NEDD9	11183298	11185671	0.179954	-0.0736889	-0.890459	-0.386308	-0.697412	-0.243012	-0.940967	-0.542883	-0.895502	0.177377	9.63002e-17
ENSG00000065534.18	chr3	MYLK	123610049	123614349	-0.0323455	-0.408784	-0.683985	-0.299128	-0.559912	-0.466214	-0.582423	-0.404388	-0.898113	0.696201	1.07995e-16
ENSG00000101384.12	chr20	JAG1	10637684	10639955	0.186114	0.134236	-0.165934	-0.0821358	-0.0741661	0.0254446	-0.0682686	0.109912	-0.243844	1.19368	2.05686e-16
ENSG00000239887.6	chr1	C1orf226	162378841	162379031	1.24838	2.2823	2.6147	1.4609	2.56769	2.32723	2.95938	2.9606	2.34317	0.0827624	2.14304e-16
ENSG00000118308.15	chr12	LRMP	25004342	25004915	0.710086	0.347951	-0.908814	0.374402	-0.99032	-0.223368	-0.843477	-0.696554	0.00950496	2.9196	2.20281e-16
ENSG00000119711.13	chr14	ALDH6A1	74056847	74060746	-0.23801	-0.513739	-0.843499	-0.115464	-0.742017	-0.650994	-0.806537	-0.823738	-1.00514	0.202597	2.20768e-16
ENSG00000158234.12	chr3	FAIM	138608606	138608937	0.0668616	-0.196989	-0.331251	-0.0813178	-0.325893	-0.258178	-0.295463	-0.214576	-0.196179	1.12806	2.36414e-16
ENSG00000108187.16	chr10	PBLD	68282660	68284289	-0.256707	-0.316653	-0.851508	-0.167109	-0.680476	-0.365641	-0.472546	-0.649039	-0.664981	0.43684	3.42562e-16
ENSG00000196159.11	chr4	FAT4	125316399	125321586	-0.236036	-0.687438	-0.913917	-0.70881	-1.05337	-0.882635	-0.694061	-1.13132	-1.54679	0.501543	3.77148e-16
ENSG00000164920.9	chr8	OSR2	98944403	98944823	-0.0153892	-0.503905	-1.19905	-0.351831	-0.851489	-0.640571	-1.19659	-1.08713	-1.00178	1.28038	6.13975e-16
ENSG00000147509.14	chr8	RGS20	53851795	53852064	0.354856	0.832921	1.0805	0.405972	0.991299	0.868674	1.08093	1.22156	1.01798	-0.283826	6.63523e-16
ENSG00000183111.12	chr5	ARHGEF37	149551947	149552123	-1.18928	-1.4357	-0.717267	-0.585515	-0.873921	-1.42961	-0.236736	-1.37451	-0.704451	0.26909	6.81515e-16
ENSG00000064666.15	chr19	CNN2	1026586	1026724	0.246084	0.222734	-0.0207999	-0.0886104	0.0215262	0.0745286	-0.345711	0.0375485	-0.171665	1.03402	6.82951e-16
ENSG00000125868.16	chr20	DSTN	17570075	17570211	0.181925	0.20234	-0.0971795	0.0597365	0.0314545	0.0462564	-0.228428	-0.0602634	-0.078541	0.990342	9.86637e-16
ENSG00000078804.13	chr20	TP53INP2	34704339	34704512	-0.240575	-0.652077	-0.689143	-0.328167	-0.784108	-0.657736	-0.742544	-1.00724	-0.826716	0.136468	1.1843e-15
ENSG00000205978.6	chr14	NYNRIN	24399003	24399086	-0.46397	-0.958316	-0.979534	-0.223598	-0.969119	-0.792797	-0.746535	-1.24127	-1.07866	0.148981	1.24773e-15
ENSG00000196693.15	chr10	ZNF33B	42574185	42574678	-0.0659953	-0.381794	-0.702289	-0.28285	-0.669363	-0.635185	-0.520385	-0.810457	-0.831378	0.420253	1.2758e-15
ENSG00000180891.13	chr17	CUEDC1	57861243	57863285	0.0420391	-0.0508269	-0.265475	0.000948428	-0.237037	-0.107024	-0.360367	-0.358925	-0.182763	0.880657	1.34422e-15
ENSG00000132849.20	chr1	PATJ	61742406	61742555	-0.600247	-0.752602	-0.57773	-0.391129	-0.665858	-0.723122	-0.704097	-1.05902	-1.00223	0.103604	1.43455e-15
ENSG00000100342.20	chr22	APOL1	36253010	36253219	-0.607561	-1.12839	-1.08451	-0.0378389	-0.865992	-0.998024	-0.917403	-1.47873	-0.845493	-0.126333	1.57493e-15
ENSG00000038427.16	chr5	VCAN	83471618	83472023	0.718183	0.850487	0.71087	-0.400986	0.640115	0.365327	0.162968	0.528621	-0.406277	0.769803	1.60623e-15
ENSG00000136542.9	chr2	GALNT5	157257705	157259536	0.14162	-0.201089	-0.662624	-0.22615	-0.5074	-0.441141	-0.637181	-0.542299	-0.804565	0.139625	1.83655e-15
ENSG00000187498.16	chr13	COL4A1	110148963	110150444	0.345177	0.156825	-0.318349	-0.0711852	-0.059059	-0.162356	-0.491088	-0.0852545	-0.596812	1.35352	2.02758e-15
ENSG00000182179.13	chr3	UBA7	49805209	49805437	-0.388242	-0.912849	-1.05187	0.101411	-0.948826	-0.815658	-1.16593	-1.35423	-1.04616	0.49455	2.07693e-15
ENSG00000149582.16	chr11	TMEM25	118531041	118531234	-0.601814	-0.97207	-1.1012	-0.305703	-0.968034	-0.920245	-0.859487	-1.25056	-0.86673	0.0883158	2.70715e-15
ENSG00000244734.4	chr11	HBB	5225464	5225726	7.36809	-0.873619	-0.778534	0.60319	0.821299	0.906415	-2.69214	-2.69214	0.457298	0.152091	3.06033e-15
ENSG00000167083.7	chr17	GNGT2	49202791	49203032	-0.696051	-1.29128	-0.262372	-0.157962	-0.603812	-0.735354	-0.0681852	-0.94732	-0.0409917	-1.05498	3.68834e-15
ENSG00000075651.16	chr3	PLD1	171600404	171603302	-0.564362	-0.889578	-0.64098	-0.327771	-0.718124	-0.817723	-0.598162	-1.04341	-0.914096	0.144157	3.77239e-15
ENSG00000177542.11	chr11	SLC25A22	790475	792068	0.125969	0.531558	0.894948	0.375094	0.579985	0.576992	0.730141	0.831241	0.855151	-0.12827	4.69708e-15
ENSG00000126016.15	chrX	AMOT	112774503	112778664	-0.142733	-0.529826	-0.754853	-0.364787	-0.527013	-0.69596	-0.841013	-0.604518	-1.38852	1.05925	5.23395e-15
ENSG00000131781.13	chr1	FMO5	147175351	147176390	-0.292234	-1.24873	-1.19137	-0.207971	-1.21165	-1.23162	-1.16623	-1.29281	-1.20435	0.488047	5.65272e-15
ENSG00000131669.10	chr9	NINJ1	93121496	93122230	-0.201004	-0.239895	-0.275598	0.232931	-0.390903	-0.138335	-0.478964	-0.444263	-0.265917	0.830713	6.57706e-15
ENSG00000150551.11	chr2	LYPD1	132643286	132646280	1.30871	1.7184	0.988671	0.625974	1.28864	1.19631	0.274682	1.34073	0.650519	1.60472	7.78342e-15
ENSG00000186862.20	chr10	PDZD7	101007679	101008850	-0.679812	-0.994829	-1.15851	-0.215165	-0.864264	-0.973029	-0.851942	-1.36155	-0.735398	1.07109	9.22489e-15
ENSG00000171444.18	chr5	MCC	113022099	113027482	-0.136598	-0.170236	-0.236733	-0.597386	-0.329312	-0.0136566	-0.495058	-0.440041	-0.768437	1.4977	1.00566e-14
ENSG00000138772.13	chr4	ANXA3	78551747	78551859	-0.201092	-0.789024	-0.254549	-0.491733	-0.703099	-0.702319	-0.569225	-0.96721	-0.574018	0.608625	1.07027e-14
ENSG00000154678.18	chr7	PDE1C	31751179	31753553	-0.137886	-0.542714	-0.731277	-0.514641	-0.685991	-0.716311	-0.72256	-0.787601	-0.959354	0.442857	1.22016e-14
ENSG00000139508.14	chr13	SLC46A3	28700064	28701581	0.0738836	-0.120302	-0.565079	-0.102149	-0.687848	-0.3652	-0.749121	-0.56769	-0.9631	0.803431	1.39174e-14
ENSG00000185630.18	chr1	PBX1	164555584	164555719	0.00790782	-0.406727	-1.0214	-0.0456521	-0.711642	-0.498173	-0.81891	-0.708746	-1.1805	0.385799	1.44767e-14
ENSG00000145348.16	chr4	TBCK	106041599	106046680	-0.0803528	-0.462952	-0.882002	-0.044399	-0.760155	-0.533713	-0.565676	-0.692426	-0.887047	0.189004	1.55291e-14
ENSG00000162267.12	chr3	ITIH3	52794768	52794896	-1.30512	-2.09146	-1.27532	-0.23536	-1.14666	-1.9996	-1.03475	-1.38292	-0.895501	0.0743951	1.86014e-14
ENSG00000159399.9	chr2	HK2	74833981	74834643	0.83459	1.63749	1.70696	0.201112	1.81643	1.4244	1.33462	2.40901	1.14092	0.601375	2.04402e-14
ENSG00000143819.12	chr1	EPHX1	225810092	225810169	-0.370348	-0.547216	-0.4779	0.216256	-0.318241	-0.539707	-0.481846	-0.815097	-0.372968	0.71632	2.49481e-14
ENSG00000110104.13	chr11	CCDC86	60842113	60842882	0.434193	0.853595	0.890057	0.297567	0.822657	0.746245	0.79006	1.03386	0.992968	0.108199	2.79433e-14
ENSG00000118503.15	chr6	TNFAIP3	137867214	137867542	0.710872	0.921603	1.28578	0.336664	0.714998	0.601436	0.525144	0.844182	0.220648	0.255053	2.87004e-14
ENSG00000120885.22	chr8	CLU	27596917	27598250	-0.381288	-0.902266	-0.667811	-0.0681086	-0.802765	-0.844617	-0.647193	-1.10379	-0.495918	0.478831	2.91095e-14
ENSG00000004776.13	chr19	HSPB6	35754566	35755683	0.4842	0.310409	-0.26206	0.159529	-0.24034	0.156619	-0.541166	-0.133764	-0.349486	1.44379	3.0724e-14
ENSG00000162337.12	chr11	LRP5	68312591	68312805	-0.580047	-0.721321	-0.698117	-0.227792	-0.506098	-0.793277	-0.740802	-0.776927	-0.867122	1.79126	3.10495e-14
ENSG00000125148.7	chr16	MT2A	56608584	56608683	0.335434	0.710734	0.329131	0.317572	0.427422	0.582583	0.383726	0.63548	0.868918	-0.676185	3.13844e-14
ENSG00000171033.13	chr8	PKIA	78516340	78516468	0.0304437	0.481503	0.809507	0.119183	0.628972	0.287129	0.802415	0.629758	0.519956	-1.12421	3.64867e-14
ENSG00000104081.14	chr15	BMF	40087890	40091888	0.239934	-0.0388415	-2.06525	0.0705589	-0.604693	-0.561529	-1.46857	-0.186956	-1.67593	2.47512	3.8973e-14
ENSG00000160094.15	chr1	ZNF362	33256492	33256654	0.00999229	-0.279414	-0.878618	0.07434	-0.450773	-0.31589	-0.75762	-0.693212	-0.572484	0.705085	3.93873e-14
ENSG00000170214.5	chr5	ADRA1B	159865080	159865206	0.434394	0.251608	-0.556714	0.103165	-0.22294	-0.109578	-0.904547	-0.290653	-0.205946	1.87749	4.1374e-14
ENSG00000143369.15	chr1	ECM1	150508062	150508279	-0.659678	-0.824544	-0.156756	-0.0253704	-0.556171	-0.697234	-0.110502	-0.679378	-0.216765	-0.721681	4.4014e-14
ENSG00000126733.21	chrX	DACH2	86148451	86149108	0.237808	0.171582	-0.872248	0.0211897	-0.39663	-0.0355572	-0.737515	-0.307727	-0.747597	0.147768	4.74065e-14
ENSG00000141448.10	chr18	GATA6	22169392	22169682	1.00809	1.04431	0.162125	0.610562	0.273573	0.617648	-1.04066	-0.128445	-1.21746	2.45342	4.8527e-14
ENSG00000072195.15	chr2	SPEG	219434843	219435365	-0.366335	-0.579279	-0.994619	0.000869796	-0.71919	-0.506753	-0.875004	-1.10369	-0.997922	0.979096	5.2346e-14
ENSG00000100906.10	chr14	NFKBIA	35401511	35402060	0.0871526	-0.120481	0.0165984	0.177701	-0.302471	-0.122998	-0.264447	-0.289586	-0.245322	0.843215	5.52918e-14
ENSG00000150281.6	chr16	CTF1	30896607	30896668	-0.426918	-0.489861	-0.916051	0.0786229	-0.778088	-0.447883	-0.805137	-0.973879	-0.727824	0.452011	5.73086e-14
ENSG00000213694.5	chr9	S1PR3	88990863	88991184	0.293328	0.607183	0.573715	0.403934	0.601549	0.775625	0.811933	0.995527	0.782552	-0.849884	6.06674e-14
ENSG00000106948.16	chr9	AKNA	114334156	114337306	0.101421	-0.125643	-0.16128	0.0380093	-0.177256	-0.0326113	-0.151203	-0.15193	-0.315465	1.0652	6.12331e-14
ENSG00000182568.17	chr3	SATB1	18345377	18349682	-0.43703	-0.730748	-1.13126	-0.0487094	-0.881656	-0.800071	-0.750532	-1.09912	-1.08781	0.315456	6.81647e-14
ENSG00000139874.6	chr14	SSTR1	38207904	38208104	1.1944	1.46748	0.51759	0.0344687	0.306273	0.860908	0.0880939	0.974282	0.0923545	0.748141	6.92338e-14
ENSG00000068137.15	chr17	PLEKHH3	42667914	42668303	0.196861	0.147659	-0.251089	0.290382	-0.32712	0.104151	-0.200062	-0.223737	-0.117476	1.45084	7.3525e-14
ENSG00000115267.8	chr2	IFIH1	162267074	162267379	-0.361322	-0.769963	-0.978621	0.162384	-1.06346	-0.90519	-0.952747	-0.785265	-0.805841	0.340493	9.44459e-14
ENSG00000153162.9	chr6	BMP6	7726099	7727619	1.93596	1.89405	0.338817	0.377735	0.5025	1.29525	-0.380678	0.904186	-0.239601	2.48788	1.06283e-13
ENSG00000159388.6	chr1	BTG2	203305491	203305748	0.54487	0.0506788	-0.708795	0.140484	-0.116799	-0.183304	-0.203361	-0.762303	-0.810434	1.948	1.09709e-13
ENSG00000108798.9	chr17	ABI3	49210411	49210841	-0.531755	-0.474949	0.372783	0.231386	-0.0123372	-0.0978981	0.534012	-0.123745	0.609126	-1.04727	1.24368e-13
ENSG00000173706.14	chr3	HEG1	124965710	124970801	-0.604092	-0.926582	-0.452135	-0.562015	-0.754894	-1.21529	-0.627309	-1.24912	-1.20976	0.198038	1.28804e-13
ENSG00000144445.17	chr2	KANSL1L	210021421	210023179	-0.164387	-0.440137	-0.803655	-0.292538	-0.666494	-0.753577	-0.707448	-0.715075	-1.04285	0.30917	1.34772e-13
ENSG00000150764.14	chr11	DIXDC1	111927144	111927387	-0.081424	-0.429411	-0.59336	-0.219962	-0.639029	-0.559455	-0.490006	-0.696202	-0.893767	0.432629	1.77894e-13
ENSG00000100439.10	chr14	ABHD4	22598237	22598329	-0.157221	-0.363301	-0.582438	0.160724	-0.501797	-0.37796	-0.51867	-0.62229	-0.616704	0.901867	1.90753e-13
ENSG00000274180.1	chr17	NATD1	21238870	21243429	-0.302128	-0.658876	-0.824633	-0.158167	-0.914194	-0.647929	-0.678267	-1.0249	-0.972036	0.540204	2.03591e-13
ENSG00000166145.14	chr15	SPINT1	40844018	40844186	-2.16802	-2.60894	-0.438633	-0.150858	-1.16938	-1.29846	-0.0772488	-1.65972	0.406408	-2.43512	2.33885e-13
ENSG00000158321.18	chr7	AUTS2	69598296	69599962	1.63312	2.44395	1.98801	0.672912	2.00315	2.22028	1.45553	2.55071	1.04777	0.766503	2.374e-13
ENSG00000197568.14	chr1	HHLA3	70354805	70355107	0.0153509	-0.545118	-0.899872	0.237982	-0.288144	-0.137199	-0.602846	-0.65639	-0.364394	0.72993	2.73855e-13
ENSG00000185561.10	chr17	TLCD2	1702816	1708222	-0.148363	-0.495917	-0.286183	-0.0316466	-0.297515	-0.237874	-0.446122	-0.555851	-0.586827	1.38128	2.94379e-13
ENSG00000163072.15	chr2	NOSTRIN	168786539	168786636	-0.870224	-1.248	-0.0223682	-0.187755	-0.501058	-1.09206	0.125036	-0.974941	-0.0714888	-0.7619	3.03963e-13
ENSG00000057704.13	chr12	TMCC3	94567122	94571737	0.586708	2.59806	3.59013	0.872202	2.97135	2.3981	3.10535	3.39997	2.96403	-0.296045	3.12485e-13
ENSG00000183044.12	chr16	ABAT	8674596	8674711	-0.852045	-1.29963	-1.13899	-0.341665	-1.38328	-1.3851	-0.875615	-1.39589	-1.10371	0.17635	3.57239e-13
ENSG00000106089.12	chr7	STX1A	73699206	73700484	0.452886	0.709538	0.618799	0.356342	0.580123	0.721327	0.534703	0.804252	0.604215	-0.360583	3.87387e-13
ENSG00000169439.12	chr8	SDC2	96493813	96494335	-0.00853924	-0.173056	-0.32023	-0.196874	-0.0912559	-0.291768	-0.50345	-0.20656	-0.356898	0.892031	3.87387e-13
ENSG00000176046.8	chr16	NUPR1	28532708	28537669	0.70383	0.539232	-0.874082	0.47003	0.092175	0.270828	-1.34668	-0.101975	-0.712518	2.95303	3.87387e-13
ENSG00000154102.11	chr16	C16orf74	85690084	85690777	0.131186	0.725257	0.995759	0.51648	0.678006	0.811448	0.85734	0.962604	1.1859	-0.102636	4.08754e-13
ENSG00000163017.14	chr2	ACTG2	73892314	73892476	0.278337	0.325724	0.566152	-0.364609	0.594653	0.26051	-0.431078	0.181547	-0.346717	1.99502	4.59314e-13
ENSG00000105519.17	chr19	CAPS	5912339	5912441	-0.106081	-0.406263	-1.3076	0.288548	-0.738559	-0.211511	-1.08129	-1.22648	-0.734945	1.21618	5.22331e-13
ENSG00000285655.1	chr8	AC009879.2	66430185	66430378	0.403929	0.68162	0.794537	0.194881	0.909107	0.636022	0.788707	0.941733	0.903099	-0.0793223	5.30528e-13
ENSG00000171346.16	chr17	KRT15	41513745	41514120	-0.0169599	0.618344	1.12547	0.193561	1.00298	0.721024	0.759745	0.99918	1.0207	-1.00983	5.34424e-13
ENSG00000270885.2	chr17	RASL10B	35731639	35731878	-0.0224859	0.0868264	-0.0907054	0.172884	0.0555488	-0.0102211	-0.0519538	0.178101	0.231733	2.6447	5.3671e-13
ENSG00000138449.10	chr2	SLC40A1	189560579	189562191	-0.489685	-0.802083	-1.11852	-0.386988	-1.3833	-0.972377	-1.18516	-1.38331	-1.24898	0.156453	6.79817e-13
ENSG00000184995.7	chr9	IFNE	21480839	21482313	0.281507	1.17611	1.6565	1.00393	1.88967	0.883768	1.89593	1.3724	1.88123	-1.34888	7.63985e-13
ENSG00000258947.7	chr16	TUBB3	89921392	89921431	-0.0715309	0.325965	0.848369	0.482946	0.635406	0.593929	0.992831	0.881794	1.12912	-0.382869	7.69025e-13
ENSG00000132846.6	chr5	ZBED3	77072072	77077895	-0.13002	-0.587608	-0.992135	-0.333476	-0.970847	-0.884156	-0.86444	-1.00264	-1.41259	0.463761	7.77113e-13
ENSG00000138336.9	chr10	TET1	68560337	68560742	0.174739	0.0877676	-0.176044	-0.195126	-0.0277296	-0.295398	-0.181369	-0.0526987	-0.906471	1.19126	8.2269e-13
ENSG00000153885.14	chr19	KCTD15	33795933	33796103	1.3963	1.78167	0.544929	0.124164	1.55832	1.38039	-0.633577	1.65515	0.207093	2.06365	9.04806e-13
ENSG00000164938.14	chr8	TP53INP1	94925972	94930728	-0.0994074	-0.341821	-0.848337	-0.26762	-0.836534	-0.590752	-0.930423	-0.945077	-1.22508	0.294437	1.01848e-12
ENSG00000198211.8	chr16	AC092143.1	89919165	89920208	-0.0684289	0.319147	0.83445	0.489665	0.625757	0.591374	0.976616	0.86846	1.11575	-0.360855	1.07905e-12
ENSG00000085831.15	chr1	TTC39A	51287258	51288280	-1.0576	-1.34562	-0.165401	-0.0739551	-0.276696	-0.922762	-0.14533	-0.92805	-0.258041	-1.23998	1.0841e-12
ENSG00000103145.10	chr16	HCFC1R1	3022620	3022998	-0.265638	-0.473694	-0.471935	0.233594	-0.429777	-0.377961	-0.463049	-0.430883	0.0551841	1.16644	1.08865e-12
ENSG00000111252.10	chr12	SH2B3	111405948	111406277	0.0436552	0.262882	0.299232	0.364898	0.342477	0.560967	0.613497	0.487036	0.473693	-1.02878	1.39625e-12
ENSG00000143126.8	chr1	CELSR2	109249539	109253389	-1.22779	-1.73645	-1.29741	-0.513487	-1.43078	-1.68751	-1.04678	-1.79704	-1.49954	-0.455804	1.39625e-12
ENSG00000088280.19	chr1	ASAP3	23428563	23429930	-0.514036	-1.03935	-1.21827	-0.244258	-1.12932	-1.03073	-1.0641	-1.37452	-1.1143	0.577391	1.57338e-12
ENSG00000099860.9	chr19	GADD45B	2476122	2476638	0.260221	0.0448338	-0.315803	0.0405236	-0.381011	-0.107831	-0.479594	-0.18992	-0.163935	1.20522	1.58689e-12
ENSG00000135069.14	chr9	PSAT1	78297125	78297270	1.00468	0.965375	-0.0487805	0.54323	0.370905	0.578357	-0.596925	0.588462	-0.466492	1.87409	1.70307e-12
ENSG00000125454.12	chr17	SLC25A19	75272981	75273639	-0.00837852	0.334025	0.824457	0.152599	0.45387	0.395356	0.632924	0.790055	0.753775	-0.501007	1.80949e-12
ENSG00000124882.4	chr4	EREG	74365145	74365375	-0.376789	0.442581	1.23399	0.165413	1.04387	0.451662	1.37357	1.3176	1.07693	-1.89497	1.81586e-12
ENSG00000172345.14	chr15	STARD5	81309053	81313403	-0.154058	-0.451113	-1.19185	0.133196	-0.758025	-0.597653	-0.965845	-1.01377	-0.830407	0.466129	1.97687e-12
ENSG00000112759.18	chr6	SLC29A1	44219505	44219782	0.0437957	0.555807	0.936613	-0.0521398	0.427171	0.319437	0.595059	0.67656	0.36456	-0.811016	2.25774e-12
ENSG00000119138.4	chr9	KLF9	70384597	70388005	0.39801	0.178065	-0.414147	0.157498	-0.220054	-0.0153185	-0.427408	0.00645021	-0.672023	1.09566	2.25774e-12
ENSG00000152409.9	chr5	JMY	79236131	79237682	-0.201657	-0.490041	-0.972026	-0.17552	-0.587609	-0.558532	-0.576953	-0.81483	-1.15322	0.369721	2.34168e-12
ENSG00000106211.9	chr7	HSPB1	76302673	76303076	0.00978073	-0.000376082	-0.156282	0.280342	-0.0901652	0.196232	-0.19608	-0.159368	0.137946	1.50665	2.45763e-12
ENSG00000130402.12	chr19	ACTN4	38647649	38647907	0.225989	0.249665	0.0666353	-0.0761057	0.0347538	0.122923	-0.0777713	0.170739	-0.0887369	1.03445	3.0379e-12
ENSG00000106789.13	chr9	CORO2A	98120975	98124905	-0.83649	-1.23986	-0.620886	-0.540631	-1.01728	-1.13871	-0.608175	-1.11234	-0.736628	-0.678199	3.20679e-12
ENSG00000133142.17	chrX	TCEAL4	103576231	103576532	0.336589	0.21641	-0.348087	0.0404614	-0.00126223	0.0891194	-0.562611	-0.110816	-0.139306	1.55713	3.22237e-12
ENSG00000128805.14	chr10	ARHGAP22	48446034	48446619	0.737548	1.30377	1.24607	0.698092	1.35787	1.44688	1.29528	1.53338	1.4392	-0.0144763	3.31335e-12
ENSG00000166689.16	chr11	PLEKHA7	16777297	16779020	0.0206893	-0.617844	-1.00792	-0.596397	-0.933385	-0.519846	-0.802801	-0.779352	-0.97159	0.464818	3.7471e-12
ENSG00000119943.13	chr10	PYROXD2	98383565	98383868	-0.422506	-0.627257	-0.67198	-0.035059	-0.586228	-0.608872	-0.582148	-0.970053	-0.833229	0.237364	4.54729e-12
ENSG00000175274.18	chr11	TP53I11	44885903	44886564	0.305523	0.250995	-0.504502	-0.126372	-0.076505	0.091586	-0.730533	-0.137411	-0.440879	1.51903	5.4009e-12
ENSG00000167772.12	chr19	ANGPTL4	8363289	8363362	0.66995	1.65446	2.02422	1.04551	1.79566	1.47392	1.48268	1.87627	1.79025	-0.156515	6.14247e-12
ENSG00000048162.20	chr5	NOP16	176383938	176384098	0.292588	0.624542	0.658203	0.234833	0.701182	0.66906	0.579968	0.897749	0.925269	0.0659511	6.17988e-12
ENSG00000182054.9	chr15	IDH2	90083045	90084353	0.199803	0.218571	-0.0816905	0.0667949	-0.0255746	0.0570985	-0.498504	0.0862795	-0.170733	0.942596	6.17988e-12
ENSG00000197329.12	chr2	PELI1	64092652	64095268	-0.403814	-0.190555	0.492524	-0.203788	0.0985664	-0.0193998	0.529607	0.146541	0.268402	-1.16848	6.17988e-12
ENSG00000115902.11	chr2	SLC1A4	64988477	64988620	0.778491	0.611094	-0.261233	0.185168	0.265503	0.361972	-0.686639	0.274745	-0.871076	1.76487	6.91966e-12
ENSG00000100036.13	chr22	SLC35E4	30635781	30637069	0.0651874	0.699365	0.959693	0.527366	1.04523	0.984146	0.988283	1.0478	1.13871	-0.251545	7.24882e-12
ENSG00000128274.17	chr22	A4GALT	42692121	42693997	0.089187	-0.0440672	-0.249685	0.090902	-0.200189	-0.084534	-0.516002	-0.170994	-0.218674	1.27687	7.93208e-12
ENSG00000128596.17	chr7	CCDC136	128790757	128790976	-0.362871	-0.688132	-0.477316	-0.329486	-0.511513	-0.625792	-0.44433	-0.939149	-0.742065	0.480867	8.3631e-12
ENSG00000137273.6	chr6	FOXF2	1389576	1391118	0.723092	0.854725	0.407752	0.383693	0.379524	0.888965	0.26066	0.734538	0.346657	0.420015	8.93401e-12
ENSG00000073910.22	chr13	FRY	31846713	31846939	-0.182783	-0.473167	-0.589597	-0.25967	-0.537553	-0.484548	-0.392577	-0.626025	-0.834003	0.343138	9.10051e-12
ENSG00000180884.10	chr19	ZNF792	34956354	34959571	0.0882895	0.435494	1.03254	0.18038	0.726952	0.735242	0.924075	0.780304	0.63747	-0.22591	1.07415e-11
ENSG00000145990.11	chr6	GFOD1	13357830	13365662	0.156867	0.591073	0.945516	0.0269322	0.860687	0.572813	0.741032	0.694174	0.539028	0.0398996	1.17018e-11
ENSG00000168621.15	chr5	GDNF	37812677	37816135	1.08241	1.36947	0.668615	0.185862	0.781595	0.882628	0.0353904	0.971334	0.129693	1.09053	1.29462e-11
ENSG00000243244.6	chr2	STON1	48529383	48529587	-0.290096	-0.68975	-0.935736	-0.336233	-0.831524	-0.605387	-0.670867	-0.851534	-1.14981	0.0963611	1.62146e-11
ENSG00000139190.16	chr12	VAMP1	6462237	6462842	-0.275113	-0.67263	-0.701047	-0.0129468	-0.575666	-0.718983	-0.452499	-0.856475	-0.803162	0.247279	1.63036e-11
ENSG00000214021.16	chr3	TTLL3	9808086	9808138	-0.341637	-0.667108	-0.65605	-0.136649	-0.589836	-0.649705	-0.48686	-0.878408	-0.8153	0.171266	1.73243e-11
ENSG00000020181.18	chr8	ADGRA2	37784191	37784330	0.393889	0.334262	-0.219419	0.102794	0.0679199	0.251074	-0.468606	0.217242	-0.529831	1.47028	1.74613e-11
ENSG00000146555.19	chr7	SDK1	3301252	3301884	-0.531489	-1.133	-1.08799	-0.362036	-1.29537	-0.920419	-0.714674	-1.26193	-1.0747	0.407788	1.93659e-11
ENSG00000107562.16	chr10	CXCL12	44370165	44373343	1.86194	2.02719	1.05569	0.216227	0.973747	1.67784	-0.452528	1.46814	0.111014	1.1714	2.01568e-11
ENSG00000115758.13	chr2	ODC1	10439968	10440868	0.124134	0.535087	1.0045	0.0952018	0.739392	0.438811	0.694504	0.788478	0.836119	-0.434043	2.09753e-11
ENSG00000143878.10	chr2	RHOB	20447074	20449440	0.00282177	0.0355642	0.580525	-0.0856054	-0.0286956	-0.0381805	0.278216	0.123134	0.0637783	0.919877	2.21021e-11
ENSG00000107551.21	chr10	RASSF4	44959407	44959866	-0.220358	-0.441986	-0.553581	-0.0577169	-0.525623	-0.354785	-0.649959	-0.795007	-0.606231	1.00785	2.36784e-11
ENSG00000149809.15	chr11	TM7SF2	65111845	65112067	-0.805376	-1.3426	-0.73483	-0.0393258	-0.746538	-1.16363	-0.522192	-1.31631	-0.158588	-0.351201	2.5951e-11
ENSG00000164442.10	chr6	CITED2	139371807	139373952	0.0976364	-0.0575275	-0.63686	-0.123283	-0.581453	-0.376356	-0.55171	-0.427683	-0.440355	0.862908	2.60532e-11
ENSG00000144712.12	chr3	CAND2	12796472	12796788	-0.530298	-0.917009	-0.75197	-0.197055	-1.03059	-1.14142	-0.716428	-1.09694	-1.10233	0.260726	2.74618e-11
ENSG00000163814.8	chr3	CDCP1	45082277	45086067	-0.00243173	0.937856	1.51285	0.141848	1.28466	0.871604	1.11214	1.23117	0.626052	-1.03926	2.96538e-11
ENSG00000180875.5	chr1	GREM2	240489573	240493476	0.87957	0.917561	-0.183809	0.425893	0.148325	0.4892	-0.380067	0.103201	-0.282585	1.2651	3.05016e-11
ENSG00000164171.11	chr5	ITGA2	52989340	52989532	0.414139	0.949151	1.25354	0.371893	1.05927	0.880712	1.33945	1.33803	0.766688	-0.843958	3.38751e-11
ENSG00000130518.17	chr19	IQCN	18257097	18258106	-0.597603	-1.31496	-1.02576	0.258592	-1.25772	-0.871729	-1.25208	-1.43295	-1.94261	0.942714	3.43268e-11
ENSG00000152779.14	chr10	SLC16A12	89430299	89433326	0.254525	-0.257778	-0.750456	-0.227082	-0.80841	-0.354275	-0.754881	-0.62358	-0.979623	0.240318	3.44973e-11
ENSG00000076706.17	chr11	MCAM	119308529	119309915	-0.125812	-0.0360424	0.436202	-0.0600423	0.163519	-0.160499	0.0632229	0.0145273	-0.124726	0.801525	3.60342e-11
ENSG00000103034.14	chr16	NDRG4	58462846	58462910	-0.376069	-0.821804	-1.08352	0.226144	-0.946574	-0.584178	-0.93634	-1.12447	-1.00144	0.289114	3.62821e-11
ENSG00000159164.10	chr1	SV2A	149903318	149905197	-0.617902	-0.794231	-0.554207	-0.130063	-0.591385	-0.735779	-0.422705	-0.87709	-0.505256	-0.099358	3.80682e-11
ENSG00000163293.12	chr4	NIPAL1	47914142	47914704	-0.660596	-0.287178	0.641368	-0.183416	-0.0528857	-0.372071	0.517489	-0.0442414	0.347552	-1.7775	4.16172e-11
ENSG00000104332.12	chr8	SFRP1	41261962	41265489	0.559128	0.883138	0.561667	0.593095	0.805175	0.967546	0.572648	0.952596	0.796346	-0.425615	4.17539e-11
ENSG00000153976.3	chr17	HS3ST3A1	13494032	13496818	0.516018	1.08453	1.32072	0.772905	1.15633	1.13041	1.47531	1.42857	1.34215	-0.436259	4.18468e-11
ENSG00000144681.10	chr3	STAC	36380344	36380754	-0.473005	-0.846083	0.0508634	-0.208146	-0.263463	-0.43678	0.27214	-0.454818	0.156882	-0.271093	4.24652e-11
ENSG00000154217.15	chr17	PITPNC1	67377281	67378202	0.471794	1.1856	1.28659	0.791882	1.29042	1.3069	1.25844	1.49223	1.37762	-0.53319	4.36629e-11
ENSG00000069424.15	chr1	KCNAB2	5990927	5991043	-0.819257	-1.13297	-1.17881	0.242842	-0.930447	-0.935078	-1.02579	-1.5725	-1.40893	0.187304	4.40216e-11
ENSG00000156510.13	chr10	HKDC1	69220332	69220498	-0.448575	-1.0459	-0.412722	-0.317035	-0.615548	-0.958853	-0.935031	-0.498969	-0.865468	1.31978	4.46629e-11
ENSG00000164949.8	chr8	GEM	94249253	94250587	0.144492	0.863529	1.41644	1.11511	1.40361	1.1253	1.69081	1.61322	1.73287	-0.292991	4.47705e-11
ENSG00000145287.10	chr4	PLAC8	83090048	83090971	-0.963283	-1.45128	-2.06914	-0.101767	-1.75347	-0.796651	-1.2301	-1.56913	-1.45406	0.762807	4.62143e-11
ENSG00000121310.17	chr1	ECHDC2	52895910	52896597	-0.601518	-0.929645	-0.626078	-0.138381	-0.602414	-0.712876	-0.533006	-0.999402	-0.55843	0.115545	4.83159e-11
ENSG00000095383.20	chr9	TBC1D2	98199011	98199588	0.329751	0.689374	1.27187	-0.0405754	0.577946	0.57025	1.06854	0.965651	0.949374	0.0870544	4.84338e-11
ENSG00000213722.9	chr6	DDAH2	31727038	31727353	-0.17338	-0.245482	-0.194356	-0.11417	-0.23174	-0.265675	-0.33013	-0.324058	0.0249196	0.837025	4.84338e-11
ENSG00000081181.8	chr14	ARG2	67619920	67620088	-0.384429	-0.2949	0.332073	-0.011491	0.306441	0.181496	0.165843	-0.223528	0.299381	-0.882719	5.67547e-11
ENSG00000060718.22	chr1	COL11A1	102876467	102878165	-0.00379047	-0.128916	-0.213202	0.00948405	-0.0314156	-0.453661	-0.530325	-0.248127	-0.416602	1.59756	5.91269e-11
ENSG00000022267.19	chrX	FHL1	136146702	136147012	-0.378826	-0.82085	-0.75876	-0.164837	-0.791868	-0.583685	-0.52999	-0.725996	-0.614881	0.428324	5.98363e-11
ENSG00000169184.6	chr22	MN1	27748277	27751096	1.24358	1.34952	0.275629	0.434837	0.588127	1.13594	0.0649448	1.06558	0.241793	1.99113	6.1283e-11
ENSG00000143367.16	chr1	TUFT1	151540305	151540426	-0.614615	-0.998869	-0.516149	-0.50338	-0.965707	-0.954312	-0.678307	-1.0995	-0.770813	0.431099	6.21817e-11
ENSG00000108947.5	chr17	EFNB3	7705202	7705720	-1.99426	-2.63916	-2.05242	-0.647062	-2.8767	-2.27177	-1.84667	-2.42548	-1.60471	-0.270776	6.36482e-11
ENSG00000137573.14	chr8	SULF1	69466624	69466950	1.32329	1.45368	0.311858	0.0719939	0.83497	0.879149	-0.363387	0.892552	-0.28373	1.69269	6.43179e-11
ENSG00000169169.14	chr19	CPT1C	49690898	49690997	-0.782427	-0.887428	-0.657202	0.219851	-0.701957	-0.619088	-0.451368	-0.83901	-0.193818	-0.083303	6.55592e-11
ENSG00000125430.9	chr17	HS3ST3B1	14301081	14302072	0.427719	0.988775	0.740993	0.398717	0.998018	0.803009	0.876104	1.07889	0.943163	0.0283765	6.71485e-11
ENSG00000166046.11	chr12	TCP11L2	106301929	106301993	-0.152282	-0.739091	-1.46714	0.170977	-1.1627	-0.442727	-0.80099	-0.817169	-1.7	0.788527	6.99027e-11
ENSG00000154928.18	chr3	EPHB1	134597801	134597984	0.933472	1.6974	0.378233	-0.231247	0.485937	0.870988	0.180959	1.16796	0.565649	0.623965	7.25554e-11
ENSG00000139182.15	chr12	CLSTN3	7129698	7129796	-0.828865	-1.11573	-0.508215	-0.139902	-0.482287	-0.94248	-0.296804	-0.97374	-0.503721	-0.190111	7.63613e-11
ENSG00000125398.8	chr17	SOX9	72121020	72121822	0.742259	1.80883	1.46563	0.852385	1.66014	1.84286	1.44194	2.12516	1.60723	-0.0504697	7.87048e-11
ENSG00000165912.16	chr11	PACSIN3	47177522	47178046	0.194011	0.165376	-0.297252	-0.0150604	-0.102183	0.0305491	-0.515108	-0.204607	-0.090447	1.24951	8.91103e-11
ENSG00000143867.7	chr2	OSR1	19351485	19352410	0.813945	0.848596	0.146684	0.191342	0.399999	0.752416	0.15997	0.736582	0.355397	0.136867	9.07995e-11
ENSG00000144824.21	chr3	PHLDB2	111732497	111732703	-0.481114	-0.835437	0.107622	-0.486378	-0.306557	-0.936784	0.125342	-0.50378	-0.229949	0.583161	9.07995e-11
ENSG00000079841.18	chr6	RIMS1	71886703	71887187	-0.0594786	-0.447082	-0.838269	-0.415578	-0.59991	-0.659971	-0.666853	-0.803431	-0.775738	0.225814	9.45679e-11
ENSG00000053702.15	chr12	NRIP2	2825348	2827299	-1.50362	-4.08523	-1.7561	-0.0664374	-1.44657	-2.24728	-0.745709	-2.76278	-1.63803	-1.98264	9.47046e-11
ENSG00000118194.20	chr1	TNNT2	201359008	201359255	-0.683034	-1.07011	-0.128196	-0.345869	-2.58032	-1.9023	-1.2638	-1.18681	0.00856773	2.63686	9.52508e-11
ENSG00000130045.16	chr9	NXNL2	88534033	88534088	0.103234	-0.204813	-0.793146	0.0846076	-0.50493	-0.0990762	-0.578134	-0.501401	-0.415475	0.874208	1.04237e-10
ENSG00000118257.16	chr2	NRP2	205681990	205682218	0.758276	0.845709	0.516649	0.417978	0.812663	0.684524	0.228676	0.724477	-0.0204466	1.92638	1.05577e-10
ENSG00000131018.24	chr6	SYNE1	152121684	152122676	-0.198607	-0.556099	-0.442265	-0.396305	-0.521619	-0.587476	-0.188509	-0.676642	-0.905184	0.200561	1.19395e-10
ENSG00000109321.11	chr4	AREG	74445136	74445406	0.460773	2.03276	2.69798	1.63862	2.66491	2.36511	3.01064	3.11161	3.16572	-0.961586	1.30592e-10
ENSG00000157542.11	chr21	KCNJ6	37607373	37625484	0.937113	0.793037	0.407454	0.115629	0.355193	0.63764	0.034416	0.56876	-0.0363455	0.936963	1.32134e-10
ENSG00000100307.13	chr22	CBX7	39120167	39120573	-0.284738	-0.686778	-0.862996	-0.0398178	-0.969992	-0.614437	-0.638034	-0.898801	-0.817558	-0.118692	1.32944e-10
ENSG00000163071.11	chr4	SPATA18	52051304	52051791	0.317493	0.170682	-0.677406	-0.237182	-0.168865	-0.0266439	-1.15863	-0.230656	-0.726456	1.2317	1.38896e-10
ENSG00000162594.16	chr1	IL23R	67138907	67139161	-2.37329	-4.87087	-0.957822	-0.075703	-0.570069	-1.9319	0.321674	-3.07965	-0.712711	-3.69655	1.50706e-10
ENSG00000162772.17	chr1	ATF3	212565334	212565483	0.193095	0.0502133	0.233611	0.201865	-0.184502	-0.175214	-0.723734	-0.38828	-0.588678	1.03827	1.5795e-10
ENSG00000168542.14	chr2	COL3A1	188974320	188974568	0.0793403	-0.273138	-0.695554	0.0390836	-0.159866	-0.404212	-0.799426	-0.460777	-0.759672	1.62711	1.61857e-10
ENSG00000163884.4	chr3	KLF15	126342635	126343895	0.0705941	0.0923322	-0.693105	-0.126557	-0.640562	-0.151619	-0.382125	0.189675	-0.858475	1.44911	1.78854e-10
ENSG00000156675.16	chr8	RAB11FIP1	37858618	37863113	-0.396775	-0.825996	-0.457516	-0.405006	-0.537581	-0.595859	-0.450705	-0.740049	-0.739471	0.113372	1.84331e-10
ENSG00000101400.5	chr20	SNTA1	33407955	33408599	-0.398427	-0.455862	-0.348833	-0.115915	-0.42863	-0.468258	-0.392464	-0.560439	-0.345558	0.810415	1.86422e-10
ENSG00000142910.16	chr1	TINAGL1	31576485	31576595	-1.66965	-1.8574	-0.251092	-0.0161757	-1.55949	-0.971122	0.774918	-0.484017	0.74652	-1.3283	1.86422e-10
ENSG00000129422.14	chr8	MTUS1	17643795	17646139	-0.816047	-1.6464	-1.8256	0.229001	-1.6268	-1.36323	-1.01602	-2.15108	-1.25739	-1.08638	1.87241e-10
ENSG00000132563.16	chr5	REEP2	138439057	138439240	-0.963556	-1.22083	-0.502612	-0.19003	-0.54135	-0.976068	-0.570561	-1.01211	-0.368503	-0.225632	1.90768e-10
ENSG00000168811.7	chr3	IL12A	159988835	159989174	-1.2139	-1.01444	0.895185	-0.0647584	0.326531	-0.550088	0.709477	-0.169405	0.984707	-1.1564	2.04702e-10
ENSG00000081377.17	chr9	CDC14B	96490241	96493252	-0.237759	-0.720289	-0.691185	-0.318784	-0.92182	-0.613436	-0.501101	-0.836761	-0.919998	0.122797	2.19652e-10
ENSG00000011465.17	chr12	DCN	91140484	91146252	0.467212	0.242799	-0.362401	0.16196	-0.255156	0.124596	-0.546264	-0.0294599	-0.358291	1.02778	2.42152e-10
ENSG00000143416.21	chr1	SELENBP1	151364304	151364705	-0.926968	-1.41154	-0.921346	-0.0862607	-0.843596	-0.914154	-0.851022	-1.3714	-0.632416	0.00417059	2.52802e-10
ENSG00000145681.11	chr5	HAPLN1	83637805	83641785	0.80803	0.485547	-0.526504	-0.457368	0.0552645	-0.388678	-0.724434	0.0191368	-0.710796	0.996742	2.8278e-10
ENSG00000158966.16	chr1	CACHD1	64470129	64470942	-0.386187	-0.545191	0.329884	-0.259981	-0.284582	-0.816334	-0.0685365	-0.565573	-0.543442	0.251029	2.92953e-10
ENSG00000182752.10	chr9	PAPPA	116153791	116154587	0.770607	0.880202	-0.208653	0.275994	0.263033	0.164845	-1.00415	0.142387	-0.995982	1.55233	3.01424e-10
ENSG00000100243.21	chr22	CYB5R3	42617840	42619945	0.0644235	-0.0874361	-0.228791	0.102618	-0.432526	-0.0860042	-0.263175	-0.179739	-0.189656	0.897291	3.09875e-10
ENSG00000104689.10	chr8	TNFRSF10A	23190452	23192013	-0.0376051	0.00201995	0.927092	-0.239217	0.424383	0.188587	0.532261	0.0898491	0.560499	-0.21047	3.09928e-10
ENSG00000268434.5	chr19	AC011530.1	45779437	45779522	-0.0464765	-0.0695307	-0.226897	0.113165	-0.176507	-0.0043078	-0.376557	-0.255685	-0.182407	1.43776	3.33176e-10
ENSG00000152936.10	chr12	LMNTD1	25409307	25409430	-0.641137	0.0310521	1.47872	-0.39584	0.774321	0.282824	1.18711	0.545797	0.517512	-0.46561	3.97026e-10
ENSG00000124766.7	chr6	SOX4	21593751	21598619	1.03256	1.47085	0.494933	0.193074	1.0527	0.587655	-0.114506	1.27531	0.0543133	2.06974	4.22696e-10
ENSG00000163739.5	chr4	CXCL1	73869393	73869570	-0.0879909	1.06706	2.53484	1.2816	1.54646	1.12148	1.31469	1.1013	0.90448	-1.29948	4.61092e-10
ENSG00000106772.18	chr9	PRUNE2	76611376	76614600	-0.587612	-1.18335	-0.856676	-0.37875	-0.956434	-1.21541	-0.602542	-1.15546	-1.2108	-0.442776	4.64711e-10
ENSG00000117676.14	chr1	RPS6KA1	26529761	26529983	-1.02107	-1.31953	-0.303929	0.0605726	-0.738345	-0.977206	0.0407412	-1.0181	-0.29669	-1.03225	5.03179e-10
ENSG00000148926.10	chr11	ADM	10305073	10305229	0.223941	0.291792	-0.213667	0.0561379	-0.039972	0.11035	-0.186726	0.199801	0.201727	0.99712	5.37559e-10
ENSG00000111261.14	chr12	MANSC1	12326056	12330958	-0.514655	-0.978484	-0.678858	-0.370192	-0.969804	-0.925472	-0.722138	-1.06638	-0.839835	-0.390333	5.41317e-10
ENSG00000124143.10	chr20	ARHGAP40	38601934	38602079	-0.600939	-1.82708	1.4258	-0.19327	0.737505	-0.197786	1.4065	-0.464269	1.03203	-2.28416	5.73486e-10
ENSG00000185352.8	chr13	HS6ST3	96090839	96091569	0.881968	1.16423	1.14119	0.000515054	0.7191	1.19532	0.92106	1.25782	0.7316	-0.2076	6.20082e-10
ENSG00000124177.15	chr20	CHD6	41402083	41405489	-0.0101584	-0.328566	-0.616067	-0.349882	-0.481164	-0.396262	-0.394642	-0.488943	-0.870437	0.196126	6.41061e-10
ENSG00000176928.6	chr5	GCNT4	75025346	75030899	0.578624	0.85277	0.560963	0.162362	-0.197856	0.507328	-0.024413	0.258641	-0.645961	2.4734	6.57701e-10
ENSG00000154146.13	chr11	NRGN	124739942	124740099	-0.0258197	0.0973736	0.126123	0.254234	0.367088	0.346489	0.378141	0.339684	0.766893	-0.957873	6.69256e-10
ENSG00000205177.6	chr11	C11orf91	33698261	33698514	0.429112	0.712258	0.467851	0.343247	0.835788	0.598791	0.722728	0.581822	0.809882	-0.612493	7.25889e-10
ENSG00000174428.18	chr7	GTF2IRD2B	75092573	75092765	0.257963	-0.475796	-0.835309	0.00195973	-0.837104	-0.273318	-1.09689	-0.851586	-1.45759	0.653902	7.44853e-10
ENSG00000082126.18	chr2	MPP4	201644870	201645404	-0.351278	-0.148555	0.12118	-0.0825656	0.130139	-0.0311785	0.384066	0.317364	0.31526	-1.01298	7.66458e-10
ENSG00000167767.14	chr12	KRT80	52168996	52171522	-0.00566483	-0.296482	-0.515958	-0.306435	-0.590537	-0.520776	-0.532244	-0.716736	-0.801037	0.900161	8.52445e-10
ENSG00000095739.11	chr10	BAMBI	28677510	28677973	0.303797	0.940521	-0.364522	-0.146608	0.572503	0.392107	-0.640548	-0.315116	-0.265765	2.23021	9.46466e-10
ENSG00000189195.13	chr1	BTBD8	92080305	92080720	-0.293148	-0.756068	-1.08449	-0.245442	-0.790526	-0.753431	-0.70628	-0.867898	-0.995728	-0.116423	9.46466e-10
ENSG00000123689.6	chr1	G0S2	209675412	209675549	1.41827	3.29833	3.19878	1.94649	3.45949	3.4171	3.03262	3.82058	3.43673	1.01987	1.00465e-09
ENSG00000068079.7	chr17	IFI35	43006725	43006968	-0.442669	-0.687145	-0.699113	0.257329	-0.711817	-0.507798	-0.816861	-0.869178	-0.452943	0.316524	1.29215e-09
ENSG00000239521.8	chr7	CASTOR3	100200653	100202603	-0.445187	-0.694385	-1.24158	-0.0773868	-0.937129	-0.569539	-0.768237	-1.1287	-1.02248	-0.0103559	1.36657e-09
ENSG00000213366.13	chr1	GSTM2	109668022	109668151	-0.248737	-0.566019	-0.686099	0.0228336	-0.532985	-0.563581	-0.707506	-0.884572	-0.545785	0.196468	1.37936e-09
ENSG00000235863.4	chr6	B3GALT4	33277123	33278825	-0.168659	-0.365487	-1.00742	-0.183159	-0.868654	-0.353769	-1.02901	-0.839659	-0.726161	1.40444	1.50303e-09
ENSG00000136040.9	chr12	PLXNC1	94148577	94150033	-0.989885	-1.80681	-0.875152	-0.213122	-1.44422	-1.12056	-0.927185	-1.64393	-1.23206	-0.933914	1.50951e-09
ENSG00000184545.11	chr11	DUSP8	1554051	1557574	-0.275528	-0.432696	0.386476	0.247853	-0.0503052	-0.443317	-0.545068	-0.794848	-0.932899	0.810406	1.76117e-09
ENSG00000155016.18	chr4	CYP2U1	107931549	107932133	-0.536273	-1.05092	-0.935309	-0.373465	-1.0905	-1.05508	-0.742345	-1.2923	-0.855339	-0.18291	1.82835e-09
ENSG00000196507.11	chrX	TCEAL3	103607451	103607716	0.189208	-0.0484737	-0.568096	-0.0432873	-0.201379	0.0190087	-0.483232	-0.26817	-0.110525	1.34147	1.85106e-09
ENSG00000164050.13	chr3	PLXNB1	48403854	48404590	-0.141417	-0.251713	-0.40609	-0.209181	-0.440616	-0.466437	-0.648846	-0.552908	-0.87733	0.912049	1.97401e-09
ENSG00000141378.14	chr17	PTRH2	59674636	59674821	0.18835	0.380723	0.445423	0.260893	0.586203	0.478818	0.371784	0.480408	0.816855	-0.108038	2.15611e-09
ENSG00000166402.8	chr11	TUB	8019244	8019358	-0.210522	-0.502952	-0.595745	-0.0642975	-0.800939	-0.473194	-0.336358	-0.703714	-0.810832	0.182115	2.23565e-09
ENSG00000179041.4	chr8	RRS1	66429014	66430733	0.472933	0.818194	0.83309	0.364182	0.913293	0.738446	0.905115	1.05359	1.09029	0.26953	2.25763e-09
ENSG00000167103.12	chr9	PIP5KL1	127920881	127922114	-0.890856	-1.04052	-0.506959	0.00668279	-0.840059	-0.603997	-0.763864	-1.29157	-0.402487	0.628401	2.43204e-09
ENSG00000112367.10	chr6	FIG4	109691312	109691501	-0.584995	-0.845521	-0.297616	-0.183827	-0.39579	-0.472549	-0.0920269	-0.757681	-0.201324	-0.548151	2.94271e-09
ENSG00000136720.7	chr2	HS6ST1	128236716	128236845	-0.0547015	-0.217948	-0.229227	-0.237768	-0.191167	-0.210612	-0.42923	-0.191243	-0.243196	0.986983	3.0024e-09
ENSG00000187650.4	chr19	VMAC	5904872	5905081	-0.0273742	-0.298756	-0.514497	0.19903	-0.586141	-0.0902835	-0.922146	-0.832514	-0.657206	0.897139	3.0024e-09
ENSG00000007933.13	chr1	FMO3	171090901	171090981	0.394349	0.234625	-0.833012	-0.463264	-0.529574	-0.0204009	-1.23479	-0.28657	-1.28176	1.85431	3.01006e-09
ENSG00000141753.7	chr17	IGFBP4	40443450	40444084	0.2469	0.134177	-0.427358	0.391004	-0.156949	0.108571	-0.494173	-0.18388	-0.114687	1.30847	3.02401e-09
ENSG00000133110.15	chr13	POSTN	37562583	37563370	1.74807	2.15938	0.735967	0.0200145	1.72835	0.812102	-0.00984682	1.8489	-0.195244	2.60512	3.06873e-09
ENSG00000129965.15	chr11	INS-IGF2	2132538	2133223	0.368798	0.204726	-0.34421	-0.172356	-0.192048	0.189387	-0.16269	0.0420753	-0.552727	0.907979	3.18171e-09
ENSG00000088899.15	chr20	LZTS3	3162617	3165152	-0.607932	-0.896053	-0.335053	-0.0212474	-0.640758	-0.704163	-0.481631	-0.908959	-0.77468	0.223051	3.23357e-09
ENSG00000118777.12	chr4	ABCG2	88090150	88092381	-0.952994	-1.10188	-0.197015	-0.539848	-0.815877	-1.05452	-0.279365	-1.13932	-0.256478	-1.33649	3.36694e-09
ENSG00000108821.13	chr17	COL1A1	50183289	50185648	0.418273	0.433225	-0.275126	0.311657	0.24118	0.195505	-0.223343	0.226964	-0.160925	1.86635	3.4479e-09
ENSG00000163053.11	chr2	SLC16A14	230034982	230037531	0.063391	-0.322857	-0.673826	-0.141596	-0.492513	-0.733181	-1.01518	-0.488737	-1.04269	1.33572	3.70475e-09
ENSG00000115556.14	chr2	PLCD4	218607855	218608070	-1.27598	-1.77852	-0.708866	-0.208829	-0.796456	-1.30067	-0.155654	-1.55317	-0.73397	0.0116181	3.9543e-09
ENSG00000134508.12	chr18	CABLES1	23134564	23134651	0.623381	0.17519	-0.368005	0.0598547	-0.477473	0.0676927	-0.881136	-0.239634	-0.836442	1.39007	4.12582e-09
ENSG00000112299.8	chr6	VNN1	132680849	132683322	-0.470814	-0.328735	0.318677	0.413337	0.369144	-0.736732	0.531892	-0.343175	0.20945	-1.44129	4.1547e-09
ENSG00000114698.15	chr3	PLSCR4	146192335	146194455	-0.282035	-0.53601	-0.827293	-0.315069	-0.892578	-0.898134	-0.661457	-0.965739	-1.16359	-0.0740682	4.56388e-09
ENSG00000181513.14	chr17	ACBD4	45132600	45132663	-0.272955	-0.491624	-0.561222	-0.0455441	-0.659962	-0.490584	-0.82675	-0.760382	-0.661766	0.60693	4.82608e-09
ENSG00000114626.18	chr3	ABTB1	127672935	127673081	-0.0413867	-0.365243	-1.23529	0.0271484	-0.803488	-0.430413	-1.00024	-0.776741	-0.775205	0.588774	4.88304e-09
ENSG00000173083.15	chr4	HPSE	83292461	83295503	-1.5242	-2.27541	-0.824925	-0.382042	-1.90642	-2.03216	-0.58595	-1.77843	-1.05766	-1.16431	4.95764e-09
ENSG00000122861.16	chr10	PLAU	73909177	73909294	0.691207	1.35027	1.25813	0.829136	1.06543	1.15798	0.798104	1.1191	0.829199	-0.386533	5.31314e-09
ENSG00000109501.13	chr4	WFS1	6269849	6270014	0.00297037	-0.0858131	-0.264698	0.0985424	-0.189862	-0.116697	-0.3026	-0.280011	-0.205648	0.8357	5.35943e-09
ENSG00000176697.19	chr11	BDNF	27654893	27658585	0.215745	-0.0669441	-0.601652	-0.226486	-0.584959	-0.270687	-0.664405	-0.494658	-0.480286	0.84591	5.60936e-09
ENSG00000104892.17	chr19	KLC3	45333434	45334163	-1.49967	-0.984787	0.396518	0.239091	-0.308266	-0.342658	0.869136	0.406925	0.678379	-2.01738	6.27476e-09
ENSG00000112144.15	chr6	ICK	53001279	53005303	0.0965429	-0.189604	-0.806013	-0.329304	-0.648302	-0.434121	-0.646711	-0.60484	-0.924297	0.237668	6.27476e-09
ENSG00000181773.7	chr1	GPR3	27392622	27392737	-0.102534	0.135047	0.358746	0.141952	0.0911139	0.173462	0.219744	0.385275	0.380298	-1.32101	6.31141e-09
ENSG00000164112.13	chr4	TMEM155	121758930	121760474	-0.193194	-0.845565	-1.76041	-0.237186	-2.05933	-0.517561	-1.02101	-1.06561	-1.17579	0.44649	6.46616e-09
ENSG00000075914.13	chr3	EXOSC7	44975241	44975476	-0.00332726	-0.0976672	-0.226015	0.153991	-0.159398	-0.0177318	-0.264418	-0.126692	0.112456	0.937431	6.89009e-09
ENSG00000088538.13	chr3	DOCK3	50674927	50675300	-0.857939	-1.1375	-1.43791	-0.564506	-1.90723	-0.793459	-0.993052	-1.47608	-0.732467	0.410059	7.00415e-09
ENSG00000108622.11	chr17	ICAM2	64002594	64002925	-1.1857	-1.80406	-0.00802961	0.122189	-0.267609	-1.37463	0.0192174	-0.30717	0.21987	-1.04998	7.13818e-09
ENSG00000160072.20	chr1	ATAD3B	1471765	1472089	0.319752	0.690662	0.708167	0.252852	0.765756	0.613521	0.519269	0.860866	0.791525	-0.0801499	7.34971e-09
ENSG00000146530.14	chr7	VWDE	12330885	12331197	-0.926948	-1.53447	-1.02807	-0.448126	-1.18005	-0.922276	-0.579487	-1.48872	-1.05694	-0.983896	7.4158e-09
ENSG00000166448.14	chr7	TMEM130	98846488	98848208	-0.908547	-2.25385	-1.15627	-0.682877	-1.15709	-0.87254	-0.57644	-1.07665	-0.762089	1.02321	7.46993e-09
ENSG00000134531.10	chr12	EMP1	13196723	13196872	0.0283811	0.207745	0.142944	0.102053	0.195983	0.324443	0.302955	0.272879	0.293026	-0.907094	7.58739e-09
ENSG00000178038.17	chr3	ALS2CL	46668995	46671064	-0.542319	-0.865932	-0.241827	-0.515063	-0.87013	-1.21681	-0.52244	-1.0823	-0.884494	0.0367149	7.78603e-09
ENSG00000090238.12	chr16	YPEL3	30092314	30092799	-0.231691	-0.689971	-1.48385	0.254974	-1.09614	-0.306731	-0.886151	-1.06012	-0.873689	0.265477	8.06965e-09
ENSG00000187091.13	chr3	PLCD1	38007496	38007858	-0.376927	-0.653642	-0.736404	-0.0848736	-0.707695	-0.529057	-0.56271	-0.901852	-0.727653	0.212598	8.35396e-09
ENSG00000119950.21	chr10	MXI1	110207605	110208082	-0.279092	-0.439962	-0.861863	0.0635495	-0.703341	-0.414471	-0.494395	-0.762494	-0.607823	0.608474	8.43669e-09
ENSG00000105499.14	chr19	PLA2G4C	48047843	48048388	-0.180519	0.099566	0.0898494	0.59361	-0.0616558	-0.0863107	-1.09693	-0.62214	-0.755993	1.23924	8.74891e-09
ENSG00000163145.12	chr4	C1QTNF7	15339818	15339878	-1.36257	-2.4048	-1.24604	-0.482445	-1.82944	-2.30025	-1.64139	-2.33739	-1.43788	0.105862	8.8149e-09
ENSG00000116194.13	chr1	ANGPTL1	178849535	178851316	-0.486961	-1.27981	-1.0371	0.219332	-0.823417	-1.24731	-0.975353	-1.39488	-0.860801	0.200384	8.8211e-09
ENSG00000163346.17	chr1	PBXIP1	154944076	154945117	-0.100684	-0.333517	-0.840012	0.168042	-0.387633	-0.374007	-0.862097	-0.703002	-0.642762	1.12816	9.8368e-09
ENSG00000162946.22	chr1	DISC1	231626815	231626934	-0.297878	-0.846631	-0.861756	-0.334387	-0.720741	-0.643451	-0.573497	-0.876154	-1.09369	-0.166354	1.00975e-08
ENSG00000198720.13	chr17	ANKRD13B	29589769	29589862	0.574423	0.690483	0.0102021	0.21138	0.421938	0.29705	-0.39932	0.227316	-0.654457	1.56681	1.04433e-08
ENSG00000039068.19	chr16	CDH1	68737292	68737463	0.572071	0.198205	-0.826755	-0.419221	-0.139231	0.356776	0.0281905	-0.0922439	-0.907784	2.24385	1.07753e-08
ENSG00000110455.14	chr11	ACCS	44065925	44066012	-0.271597	-0.605841	-0.688907	0.00906335	-0.53108	-0.536062	-0.724788	-0.862626	-0.730996	0.255562	1.15025e-08
ENSG00000196372.13	chr10	ASB13	5638867	5640830	1.0453	0.997995	0.0789295	0.637129	0.527381	0.90789	0.0123662	0.615632	0.0633874	1.32466	1.15268e-08
ENSG00000266714.9	chr17	MYO15B	75588058	75590243	-0.642749	-1.00333	-1.61705	0.081991	-1.11461	-1.11616	-0.904696	-1.2316	-1.61468	0.445729	1.16386e-08
ENSG00000145882.11	chr5	PCYOX1L	149358037	149358156	-0.514864	-0.751047	-0.673973	-0.0211607	-0.651972	-0.815662	-0.539905	-0.85454	-0.683431	-0.00444557	1.17421e-08
ENSG00000178568.15	chr2	ERBB4	211375717	211384060	0.0656768	0.106168	-0.494909	-0.191365	-0.393434	-0.471876	-0.437314	-0.724561	-0.655094	1.26388	1.18069e-08
ENSG00000196972.9	chrX	SMIM10L2B	135094985	135097121	-0.501506	-0.711483	-1.6097	0.108858	-0.429614	-0.675397	-1.60867	-0.865086	-0.741929	1.42069	1.22172e-08
ENSG00000212724.3	chr17	KRTAP2-3	41059240	41060114	0.294916	0.875384	1.17841	-0.0800555	0.829331	0.682337	1.2943	0.758082	1.12103	-0.548651	1.2711e-08
ENSG00000006638.11	chr19	TBXA2R	3594506	3595933	0.000969849	0.0982724	-0.195537	0.167766	-0.33571	-0.0787323	-0.243931	-0.333994	-0.229298	0.963964	1.2896e-08
ENSG00000221963.6	chr22	APOL6	35648446	35648623	0.068423	-0.194081	-0.520901	-0.0376105	-0.387473	-0.409508	-0.735931	-0.505403	-1.11509	0.726442	1.31483e-08
ENSG00000177191.2	chr19	B3GNT8	41425359	41426810	-1.2844	-1.45555	-0.758026	0.116954	-1.50598	-0.960216	-0.644418	-1.6143	-0.810851	0.221578	1.37159e-08
ENSG00000171208.10	chr16	NETO2	47077703	47083801	0.568459	0.863065	0.661293	0.0987937	0.679279	0.702687	0.493572	0.917761	0.417775	-0.235984	1.41503e-08
ENSG00000111799.21	chr6	COL12A1	75084326	75086557	-0.0676184	-0.294806	-0.25083	-0.405314	-0.378205	-0.427214	-0.221962	-0.473584	-0.808491	0.425722	1.55424e-08
ENSG00000179256.2	chr12	SMCO3	14804650	14806696	-0.253484	0.0635143	-0.53982	0.805136	-0.344831	-0.844643	-0.17221	-0.862779	-0.94338	2.2621	1.56281e-08
ENSG00000162496.9	chr1	DHRS3	12567910	12568424	0.952923	0.695508	-1.29356	0.234791	-0.28185	0.709288	-1.46606	-0.199495	-2.26286	2.78999	1.60289e-08
ENSG00000030419.16	chr2	IKZF2	212999691	213008084	0.433553	0.403627	-0.217161	-0.324665	-0.355927	0.0110423	-0.341248	0.0209184	-0.91171	1.07748	1.64966e-08
ENSG00000109846.9	chr11	CRYAB	111908564	111908967	0.170006	-0.39937	-0.80973	-0.418229	-0.30007	-0.326094	-0.645898	-0.52689	-0.38456	1.42228	1.64966e-08
ENSG00000006468.14	chr7	ETV1	13891229	13896087	-0.177845	-0.238089	-0.508982	0.0449799	-0.343885	-0.249328	-0.144201	-0.18662	-0.394202	-1.5317	1.72409e-08
ENSG00000137198.10	chr6	GMPR	16238587	16238780	-0.99124	-1.44805	-1.05451	-0.193227	-1.6259	-1.04898	-0.809568	-1.70998	-0.70846	0.289689	1.74222e-08
ENSG00000124508.17	chr6	BTN2A2	26383096	26383299	-0.500915	-0.830168	-0.254971	-0.0655263	-0.556949	-0.793314	-0.23601	-0.841996	-0.398779	-0.242741	2.02677e-08
ENSG00000135480.16	chr12	KRT7	52232520	52232791	0.830057	0.771277	-0.0288908	0.515888	-0.0792659	0.991356	-0.639818	0.443368	0.516492	1.7278	2.17076e-08
ENSG00000139973.16	chr14	SYT16	61811974	61812365	0.671653	0.814746	0.0228695	-0.266505	0.218676	0.380162	-0.126815	0.512436	-0.612201	0.190718	2.40633e-08
ENSG00000184584.13	chr5	TMEM173	139475533	139476454	-0.329266	-0.570166	-0.617919	-0.234572	-0.635819	-0.643378	-0.692409	-0.909198	-0.5622	-0.0387271	2.40633e-08
ENSG00000120913.23	chr8	PDLIM2	22578279	22578327	0.196851	0.311211	-0.197043	0.204105	-0.111883	0.230819	-0.316427	0.132195	0.0904291	0.824068	2.41649e-08
ENSG00000138395.16	chr2	CDK15	201790461	201790660	0.297754	-0.0778931	-0.727492	-0.273168	-0.549317	-0.231486	-0.666715	-0.445119	-0.823578	0.321337	2.41649e-08
ENSG00000160325.14	chr9	CACFD1	133459965	133460187	-0.501381	-0.648866	-0.631803	0.125528	-0.548277	-0.252619	-0.672398	-0.614001	-0.459052	0.802284	2.56638e-08
ENSG00000182667.14	chr11	NTM	131370478	131370888	1.08346	1.60108	0.895499	0.520379	1.35118	1.33154	0.581616	1.34029	0.640577	0.534541	2.60154e-08
ENSG00000135473.15	chr12	PAN2	56316223	56317643	0.112356	-0.203055	-0.657493	-0.0249413	-0.615593	-0.280015	-0.51984	-0.516944	-0.808507	0.227796	2.62133e-08
ENSG00000164251.5	chr5	F2RL1	76818933	76819001	-1.79226	-2.22037	-0.720675	-0.562556	-1.04213	-0.735116	-0.17268	-1.26401	-0.394801	-2.69208	2.99379e-08
ENSG00000115756.13	chr2	HPCAL1	10302889	10303177	-0.0352535	0.45906	0.610667	0.536312	0.639493	0.711031	0.655173	0.823411	0.921014	-0.716427	3.09351e-08
ENSG00000254706.3	chr1	AL512785.2	162365407	162365569	0.541324	1.67168	1.75703	0.664221	2.05105	1.2567	2.25525	2.53908	1.63718	-0.522839	3.09934e-08
ENSG00000161921.15	chr17	CXCL16	4733533	4734479	-0.932125	-1.4991	-0.673237	0.282937	-0.747188	-1.35386	-0.707586	-1.16592	-0.814393	-1.91384	3.75585e-08
ENSG00000240386.3	chr1	LCE1F	152776372	152776728	1.47821	4.12751	3.92589	1.32524	4.0364	3.95831	3.75043	6.06132	5.27924	0.8559	3.91501e-08
ENSG00000134775.15	chr18	FHOD3	36297714	36298000	0.831696	1.39459	1.62138	0.481991	1.39907	1.08573	1.02772	1.59052	0.778676	0.529766	4.0257e-08
ENSG00000174125.8	chr4	TLR1	38790677	38791231	-1.18747	-1.56071	-1.08361	-0.559866	-1.04087	-1.31396	-0.424541	-1.26182	-0.750889	-1.26535	4.07343e-08
ENSG00000105639.18	chr19	JAK3	17824780	17825310	-0.964784	-0.954933	-0.83673	-0.00520852	-0.952562	-0.869735	-0.519629	-1.10445	-0.605377	-0.120853	4.33904e-08
ENSG00000028277.21	chr19	POU2F2	42086110	42091591	0.123448	0.79764	0.924132	0.418939	1.21499	0.826932	0.880562	1.02758	0.980758	-0.789323	4.41207e-08
ENSG00000162687.17	chr1	KCNT2	196225779	196228335	-0.287888	-0.515899	-0.564167	-0.187641	-0.87094	-0.87758	-0.748633	-0.716733	-1.17359	0.531814	4.50771e-08
ENSG00000177106.16	chr11	EPS8L2	694438	694475	-0.272055	-0.685319	-0.530042	-0.276044	-0.739109	-0.614378	-0.593278	-0.837622	-0.677479	0.555187	4.71868e-08
ENSG00000151150.22	chr10	ANK3	60026298	60029826	-0.539803	-1.01839	-0.950207	-0.229447	-1.1472	-1.15867	-0.510463	-1.18615	-0.938002	0.247075	4.81884e-08
ENSG00000146859.6	chr7	TMEM140	135148072	135148270	-0.319132	-0.535261	-1.18568	0.364445	-0.924411	-0.501355	-0.669201	-1.13944	-1.00998	0.109811	5.22764e-08
ENSG00000126778.12	chr14	SIX1	60643421	60646577	0.715218	0.815522	-0.231989	0.113145	0.0465168	0.446069	-0.20006	0.414912	-0.154278	0.550238	5.77322e-08
ENSG00000100234.11	chr22	TIMP3	32801701	32802122	-0.163906	0.107499	0.863959	-0.215622	0.870807	0.350665	0.606746	0.717382	0.357163	-0.612941	5.86741e-08
ENSG00000135931.17	chr2	ARMC9	231198546	231198698	0.202906	0.0568436	-0.290185	0.132801	0.00508502	0.111396	-0.274594	-0.0987076	-0.126738	1.15914	5.99372e-08
ENSG00000116774.12	chr1	OLFML3	113979391	113979630	0.220893	-0.0381692	-0.505232	0.142486	-0.192565	-0.0488819	-0.818999	-0.10166	-0.482451	1.49992	6.44744e-08
ENSG00000144488.15	chr2	ESPNL	238100340	238100713	1.18222	-0.162904	0.389416	1.43409	0.164438	-0.540854	-0.460087	-0.0361869	-0.703626	3.03833	6.4604e-08
ENSG00000125510.17	chr20	OPRL1	64080082	64080352	-0.3972	-0.627341	-0.973705	-0.244363	-0.472331	-0.836656	-1.22177	-0.755301	-1.30705	0.847826	6.47582e-08
ENSG00000139793.18	chr13	MBNL2	97221434	97221559	-0.202766	-0.577134	-0.796597	-0.255553	-0.749075	-0.810145	-0.597669	-0.712213	-0.896034	0.0980063	7.07284e-08
ENSG00000092621.12	chr1	PHGDH	119648411	119648628	0.62177	0.526858	-0.327845	0.474259	0.290517	0.38302	-0.861648	0.230918	-0.357103	1.81741	7.36215e-08
ENSG00000132837.15	chr5	DMGDH	78997564	78998297	-0.389058	-0.557852	-0.778109	-0.222939	-0.642487	-0.557909	-0.578664	-0.769123	-0.934322	0.132243	7.63581e-08
ENSG00000169247.12	chr5	SH3TC2	148923639	148923708	-0.440709	-0.738482	-0.981078	-0.483459	-0.824112	-0.870613	-0.672661	-0.816179	-1.03274	-0.034557	7.64913e-08
ENSG00000167077.13	chr22	MEI1	41699503	41699712	-1.61059	-1.18902	0.0479278	0.106634	-0.909897	-0.933709	0.390215	-1.1364	0.394491	-1.69276	7.7233e-08
ENSG00000136153.20	chr13	LMO7	75620434	75621868	0.101359	-0.205239	-0.819537	-0.449315	-0.537002	-0.44577	-0.688087	-0.605397	-0.730676	0.402321	8.18514e-08
ENSG00000198739.11	chr10	LRRTM3	66926036	66926587	1.15625	1.04939	-0.136132	0.134236	0.0632339	1.09087	-0.222211	0.382171	-0.507676	2.16773	8.21252e-08
ENSG00000138642.14	chr4	HERC6	88378739	88379120	-0.474835	-0.842713	-0.544998	-0.0573619	-0.575413	-0.764948	-0.57847	-0.894331	-0.622034	-0.336919	8.89569e-08
ENSG00000124788.18	chr6	ATXN1	16299112	16306859	-0.252125	-0.480724	-0.47448	-0.0532131	-0.364439	-0.580832	-0.353263	-0.623805	-0.810882	0.625984	9.16825e-08
ENSG00000167371.21	chr16	PRRT2	29811382	29811555	-0.194585	-0.471352	-0.712623	0.391663	-0.382572	-0.27235	-0.567396	-0.579741	-0.657883	1.13831	9.5055e-08
ENSG00000147573.17	chr8	TRIM55	66126896	66127436	-1.37999	-1.57259	-0.108224	-0.2827	-0.083347	-1.20338	0.0831596	-0.518866	0.0852029	-2.35612	9.73087e-08
ENSG00000196628.18	chr18	TCF4	55222185	55228030	-0.160021	-0.287731	-0.704916	-0.319717	-0.549214	-0.548312	-0.552542	-0.605394	-0.870615	0.0952436	9.99007e-08
ENSG00000131435.13	chr5	PDLIM4	132257696	132257827	-0.231796	0.135433	0.571804	0.393955	0.417	0.56538	0.649874	0.526328	0.852504	-0.275964	1.01195e-07
ENSG00000161896.12	chr6	IP6K3	33721662	33723187	-1.56112	-1.95639	-1.7129	-0.557196	-2.77673	-1.70352	-2.06999	-1.69718	-1.8223	1.1514	1.01213e-07
ENSG00000184408.10	chr7	KCND2	120273175	120275747	0.451979	0.353336	-0.925102	-0.534073	-0.211562	0.12992	-0.918962	-0.0666348	-1.02695	0.27089	1.02201e-07
ENSG00000012171.20	chr3	SEMA3B	50267558	50267769	-0.952843	-1.12877	-0.952281	-0.353783	-0.992637	-1.06251	-0.825627	-1.11716	-0.608323	1.26481	1.03844e-07
ENSG00000184792.16	chr22	OSBP2	30693782	30694072	-0.594728	-0.238525	0.622474	0.229173	0.390855	-0.128641	0.576408	0.00539628	0.544837	-1.53146	1.07282e-07
ENSG00000008086.12	chrX	CDKL5	18425583	18425695	-0.0779654	-0.407342	-0.416658	-0.308089	-0.536595	-0.409366	-0.442456	-0.524239	-0.854667	0.446941	1.09018e-07
ENSG00000100271.17	chr22	TTLL1	43039516	43039905	0.00358019	-0.325449	-0.948287	0.14599	-0.442902	-0.327658	-0.851703	-0.564372	-0.725537	1.00455	1.09572e-07
ENSG00000105894.12	chr7	PTN	137227341	137228075	0.161709	-0.0839128	-0.366252	0.0743294	-0.149028	-0.0825317	-0.517813	-0.222697	-0.241741	0.882045	1.10001e-07
ENSG00000101335.10	chr20	MYL9	36541497	36541561	0.0140981	0.0686086	-0.0732333	0.0166389	0.0495405	-0.0578158	-0.343946	-0.0745573	0.0237416	0.990477	1.15709e-07
ENSG00000113083.14	chr5	LOX	122063195	122066749	0.521891	0.543377	-0.102101	-0.0665241	0.0440746	-0.0865887	-0.440984	0.073262	-0.672917	0.844372	1.17896e-07
ENSG00000100321.15	chr22	SYNGR1	39349925	39350109	-0.652104	-0.745135	-0.860134	-0.0780569	-0.964199	-0.859997	-0.765219	-0.923433	-0.684477	0.271309	1.25463e-07
ENSG00000153064.12	chr4	BANK1	101411286	101411436	0.0301727	-0.388813	-0.748239	-0.435865	-0.677428	-0.377908	-0.6804	-0.620822	-1.0711	0.485474	1.26819e-07
ENSG00000183570.16	chr21	PCBP3	45643694	45643868	0.230699	-0.0427041	-0.487358	0.387621	-0.313652	-0.00459557	-0.448943	-0.457449	-0.679814	1.30812	1.31726e-07
ENSG00000105270.15	chr19	CLIP3	36014660	36016212	-0.595484	-0.977296	-0.627776	-0.0497998	-0.798217	-0.727576	-0.31726	-0.848771	-0.540262	0.105099	1.33455e-07
ENSG00000145901.15	chr5	TNIP1	151029945	151030747	0.240928	0.107034	-0.0560736	0.0810772	0.0133325	0.0823489	-0.371422	-0.143833	-0.221606	0.991095	1.4342e-07
ENSG00000162576.16	chr1	MXRA8	1352689	1353629	0.259011	0.266634	-0.136808	0.314227	-0.133772	0.278289	-0.211962	0.0653352	-0.132234	1.13863	1.4693e-07
ENSG00000158050.5	chr2	DUSP2	96143169	96144037	-0.634279	-0.100938	0.367518	0.656491	0.228044	-0.206676	0.676464	0.546067	0.876294	-0.796285	1.47988e-07
ENSG00000068781.21	chr2	STON1-GTF2A1L	48529925	48529988	-0.179264	-0.645641	-0.926507	-0.420648	-0.707087	-0.477986	-0.595788	-0.76966	-1.0238	0.337192	1.49299e-07
ENSG00000167969.13	chr16	ECI1	2239402	2240145	0.0570187	0.195862	-0.231295	0.235531	0.0536875	0.212251	-0.218426	0.0588666	0.0734488	0.939171	1.5372e-07
ENSG00000143891.17	chr2	GALM	38666081	38666351	-0.285838	-0.500346	-0.736704	-0.0192411	-0.572637	-0.446279	-0.837363	-0.628213	-0.58622	0.0360169	1.59113e-07
ENSG00000165272.16	chr9	AQP3	33441156	33443892	-0.867958	-0.941679	-0.0695677	0.0588009	-0.185338	-0.561204	0.32952	-0.474873	0.360823	-0.533118	1.61096e-07
ENSG00000117016.10	chr1	RIMS3	40620680	40626729	-0.977152	-1.27459	-0.984904	-0.249662	-1.46222	-1.50181	-0.728467	-1.11039	-1.4226	0.665153	1.6337e-07
ENSG00000182621.18	chr20	PLCB1	8077251	8077304	-0.390985	-0.70832	-0.305232	-0.562944	-0.588576	-0.794633	-0.46779	-0.981596	-1.0424	0.467752	1.6424e-07
ENSG00000128965.13	chr15	CHAC1	40952962	40953814	0.720242	0.712849	-0.165297	0.635565	-0.0484093	0.548408	-0.490729	0.415001	-0.278041	1.95435	1.65677e-07
ENSG00000073756.12	chr1	PTGS2	186671791	186674762	0.294768	0.393133	1.04584	-0.0962153	0.60056	0.0475726	0.635488	0.222942	0.361993	-0.242314	1.8748e-07
ENSG00000184363.10	chr11	PKP3	392614	392708	-0.34655	-0.794169	-0.124238	-0.0123604	-0.29076	-0.44975	-0.185807	-0.802788	0.0147879	0.783437	1.99239e-07
ENSG00000177045.10	chr19	SIX5	45764785	45766111	-0.000398455	-0.122701	-0.623824	0.392298	-0.611701	0.0262343	-0.483147	-0.436285	-0.250825	1.0497	2.01247e-07
ENSG00000132000.13	chr19	PODNL1	13931187	13932112	-0.607837	-0.738516	-0.76699	0.0377984	-0.963643	-0.850816	-0.451752	-0.445871	-0.272391	1.85208	2.14975e-07
ENSG00000111981.5	chr6	ULBP1	149963943	149964134	0.648182	0.425724	-0.0266094	0.0920213	0.207083	0.187388	-0.314943	0.278792	-0.589481	1.15296	2.20633e-07
ENSG00000204262.14	chr2	COL5A2	189031898	189034216	-0.0142558	-0.31996	-0.530658	-0.13926	-0.224197	-0.392212	-0.521104	-0.409185	-0.60452	0.892809	2.24595e-07
ENSG00000086730.17	chr7	LAT2	74199652	74199685	-0.856615	-0.500393	0.479936	-0.260068	-0.0959361	-0.109109	0.145526	-0.237301	0.278847	-1.24548	2.31263e-07
ENSG00000072041.17	chr12	SLC6A15	84859491	84862006	0.743453	2.00735	2.02168	1.21314	2.22008	1.87745	2.12256	2.54804	1.88628	0.00752373	2.39879e-07
ENSG00000134532.18	chr12	SOX5	23529504	23534522	-0.784188	-1.15363	-1.0221	-0.568128	-1.15919	-1.72664	-0.808298	-0.945668	-1.10279	0.451507	2.4024e-07
ENSG00000134668.12	chr1	SPOCD1	31790422	31791252	0.0475072	0.364749	0.839201	0.489423	0.650077	0.414856	0.613436	0.647826	0.563902	-0.435363	2.41097e-07
ENSG00000170345.10	chr14	FOS	75278826	75279123	-0.402742	0.0549696	0.593631	0.153611	0.200447	0.29405	0.672379	0.608669	0.875372	-0.938332	2.68264e-07
ENSG00000102879.15	chr16	CORO1A	30182827	30183013	-0.784655	-0.875991	-0.0580165	-0.356341	-0.25063	-0.387419	0.060368	-0.301538	0.365058	-0.995315	2.72832e-07
ENSG00000173334.4	chr8	TRIB1	125430358	125431262	0.106909	0.849546	1.34652	0.656288	1.20897	0.980111	1.20961	1.35944	1.20603	-0.34169	2.91622e-07
ENSG00000149557.14	chr11	FEZ1	125442881	125446111	0.338642	0.313278	0.110409	0.273425	0.0190548	0.0913734	-0.356104	0.163205	-0.192104	0.997264	2.9256e-07
ENSG00000131737.5	chr17	KRT34	41377650	41378146	0.108541	0.544736	0.703358	0.155956	0.47969	0.48202	0.39809	0.482976	0.902443	-0.108305	2.93013e-07
ENSG00000167642.13	chr19	SPINT2	38244035	38244134	-0.633562	-0.876654	-0.913428	-0.153795	-0.714466	-0.831345	-0.738146	-0.972225	-0.758379	0.830546	2.94811e-07
ENSG00000179314.14	chr17	WSCD1	6057807	6058050	0.212563	0.230771	-0.328399	-0.164146	-0.523615	-0.0565365	-0.802221	0.088135	-0.517556	1.38207	2.95509e-07
ENSG00000179909.15	chr19	ZNF154	57697367	57701145	-0.0635043	-0.375824	-0.78953	-0.302462	-0.0432056	-0.335213	-0.626108	-0.547803	-1.16366	0.804553	3.00334e-07
ENSG00000143434.15	chr1	SEMA6C	151131685	151133517	-0.471669	-1.01382	-0.627879	-0.220913	-0.988385	-0.837533	-0.63072	-1.13983	-0.941636	0.0227683	3.12952e-07
ENSG00000117318.9	chr1	ID3	23557926	23558415	0.0395794	-0.2471	-0.530532	0.0651269	-0.82615	-0.302418	-0.465204	-0.614253	-0.423044	1.03662	3.18806e-07
ENSG00000122359.18	chr10	ANXA11	80150889	80155912	0.105877	0.10395	-0.0926207	0.107834	-0.00853663	0.0434602	-0.280297	-0.0545292	-0.0813466	0.832949	3.25847e-07
ENSG00000102996.5	chr16	MMP15	58025754	58026512	0.421446	0.315899	-0.391231	0.320239	-0.21724	-0.128435	-0.791318	-0.336085	-0.464029	1.37613	3.41574e-07
ENSG00000187398.12	chr11	LUZP2	24496970	24497305	-0.645607	-1.05527	-0.719339	-1.03305	-1.12823	-1.52541	-0.861531	-1.32703	-0.498303	0.781668	3.41574e-07
ENSG00000049759.18	chr18	NEDD4L	58044226	58044708	-0.525993	-0.955335	-0.208497	-0.494552	-0.602873	-0.843705	-0.247755	-0.879102	-0.541073	-0.908572	3.68194e-07
ENSG00000189221.9	chrX	MAOA	43654907	43656414	-0.54988	-0.915821	-0.570874	-0.301945	-0.607739	-0.651484	-0.423311	-0.812407	-0.210082	-0.00304028	3.79429e-07
ENSG00000101311.15	chr20	FERMT1	6074845	6077346	0.0793059	0.492236	1.0223	0.214434	0.74597	0.260008	0.667119	0.745712	0.484531	-0.214911	3.80554e-07
ENSG00000178662.16	chr2	CSRNP3	165469647	165469740	-0.726428	-1.22826	-1.33395	-0.541262	-1.20059	-1.25263	-0.795801	-1.29395	-1.35585	-0.378514	3.82752e-07
ENSG00000179855.8	chr19	GIPC3	3585478	3585822	-0.340204	-0.643288	-0.282599	0.0889789	-1.07374	-1.04747	-0.715162	-1.58608	-0.789662	1.27612	3.8393e-07
ENSG00000128573.25	chr7	FOXP2	114086327	114086611	-0.938921	-1.74469	-0.82453	-0.119788	-1.11363	-1.79788	-0.554024	-2.00929	-1.09118	-0.0482192	3.8945e-07
ENSG00000099957.16	chr22	P2RX6	21009808	21009876	-0.638498	-1.61815	-0.875921	0.488371	-0.689946	-1.22296	-1.41073	-2.05147	-1.90095	1.64713	4.02934e-07
ENSG00000125266.8	chr13	EFNB2	106489745	106493428	0.230259	0.640257	0.903413	0.0643557	0.689804	0.374335	0.386233	0.655871	0.233898	0.347272	4.08677e-07
ENSG00000162595.7	chr1	DIRAS3	68045886	68047362	-0.688263	0.51386	1.27568	1.02199	1.60633	0.476833	1.67002	1.61619	2.01649	-1.39867	4.21448e-07
ENSG00000164106.8	chr4	SCRG1	173384701	173388395	-0.0208097	-0.8216	-1.46056	0.347934	-0.938669	-0.619304	-1.09711	-1.32588	-1.11282	1.14058	4.28686e-07
ENSG00000171408.14	chr6	PDE7B	135851701	135852019	0.690379	0.485534	-0.343222	0.162688	0.182681	0.429756	-0.553408	0.330277	-0.308473	0.931824	4.34929e-07
ENSG00000213626.13	chr2	LBH	30231534	30231764	1.19278	1.30967	0.221124	0.255873	0.816811	0.519803	0.0323108	1.22831	-0.167909	2.23744	4.34929e-07
ENSG00000275074.2	chr8	NUDT18	22106874	22108346	0.108626	-0.0432899	-0.113043	0.199101	-0.0190185	0.10802	-0.381347	-0.135977	0.110594	1.15821	4.34929e-07
ENSG00000102935.11	chr16	ZNF423	49487524	49491304	0.458445	-0.149603	-1.15352	0.522618	-0.203858	-0.0354653	-1.93748	-0.137354	-0.880685	2.06812	4.38625e-07
ENSG00000142949.17	chr1	PTPRF	43525187	43525257	-0.494691	-0.340864	0.341813	-0.424337	-0.0503866	-0.469766	0.252133	-0.0961289	-0.120916	-1.06485	4.44085e-07
ENSG00000162849.16	chr1	KIF26B	245154985	245155487	0.745627	1.46423	0.710991	-0.0384646	1.19805	1.01317	0.455817	1.49162	0.373459	2.97576	4.44439e-07
ENSG00000153291.16	chr6	SLC25A27	46652915	46653298	0.132701	-0.203349	-1.04832	0.0142816	-0.526855	-0.93547	-0.905346	-0.617832	-0.531773	0.962327	4.48765e-07
ENSG00000138678.11	chr4	GPAT3	83535914	83536017	-0.180389	0.368951	0.938704	0.375914	0.619448	0.341424	0.977552	0.661615	0.904251	-0.282395	4.60486e-07
ENSG00000173838.12	chr17	MARCH10	62701314	62701758	-0.129846	-0.618549	-0.594248	-0.22917	-1.07009	-1.06945	-0.993991	-0.728137	-0.483386	1.11038	4.61151e-07
ENSG00000174332.5	chr1	GLIS1	53506237	53506776	0.0232276	-0.196647	-0.61329	0.35299	-0.373471	0.0944224	-0.215778	-0.228706	-0.226027	0.950996	4.80084e-07
ENSG00000143036.17	chr1	SLC44A3	94820342	94820478	-1.61045	-1.87715	-1.04782	-0.299849	-1.29383	-2.25067	-1.04804	-2.24967	-1.68991	-0.841514	5.01864e-07
ENSG00000175471.19	chr5	MCTP1	94703741	94705203	-0.509367	-0.621706	-0.263832	-0.202132	-0.166	-0.749805	0.011962	-0.428116	-0.253277	-1.62896	5.07204e-07
ENSG00000099998.17	chr22	GGT5	24219654	24220116	0.765767	0.788239	-0.208859	0.477425	0.199754	0.527655	-0.403635	0.325417	0.0130953	1.21648	5.15891e-07
ENSG00000049089.15	chr1	COL9A2	40300489	40301381	-0.152169	-0.274524	-0.754954	0.230835	-0.268306	-0.155394	-0.526018	-0.316506	-0.421842	2.05841	5.41784e-07
ENSG00000115828.17	chr2	QPCT	37342827	37342923	-1.21101	-1.58019	-0.388864	-0.163977	-0.735448	-1.42621	-0.312996	-1.13324	-0.457627	-1.02153	5.41784e-07
ENSG00000284512.1	chr16	AC092718.8	81022316	81024605	0.300477	0.692804	0.673845	0.591384	0.683736	0.853146	0.634467	0.75585	0.983838	0.0519005	5.43186e-07
ENSG00000064961.19	chr19	HMG20B	3572777	3572824	0.25034	0.0966918	-0.406087	0.150654	-0.149043	0.1819	-0.361551	-0.107214	-0.0478993	1.02734	5.55886e-07
ENSG00000110881.11	chr12	ASIC1	50057548	50057916	-0.573814	-1.17707	-0.885118	-0.140367	-0.688543	-1.15462	-0.520696	-1.03039	-0.822609	0.277337	5.76453e-07
ENSG00000107816.17	chr10	LZTS2	100996618	100996671	0.103326	0.0182059	-0.224731	0.278246	-0.169537	0.0538385	-0.160679	-0.0880369	-0.15712	1.0482	5.94729e-07
ENSG00000137124.8	chr9	ALDH1B1	38392702	38392807	0.445053	0.606216	0.475018	0.113315	0.511448	0.494513	0.232491	0.630212	0.317015	0.81453	6.06803e-07
ENSG00000138764.15	chr4	CCNG2	77157207	77157506	0.0203556	-0.337672	-1.07578	0.052434	-0.770001	-0.408747	-0.771366	-0.693977	-0.927891	0.297767	6.1602e-07
ENSG00000162426.14	chr1	SLC45A1	8317826	8318186	-0.417614	-0.726835	-0.95457	0.112704	-0.762642	-0.435077	-0.402547	-0.765541	-0.556642	0.826868	6.16968e-07
ENSG00000110446.11	chr11	SLC15A3	60937084	60937373	-0.393793	-0.455348	-0.701675	0.0276513	-0.525613	-0.588882	-0.748529	-0.99002	-0.595356	0.0359385	6.41575e-07
ENSG00000149571.12	chr11	KIRREL3	126423358	126425023	-0.257315	-0.674959	-0.791944	-0.33394	-0.908844	-0.714582	-0.73662	-0.837388	-0.590187	0.318607	6.65353e-07
ENSG00000106003.13	chr7	LFNG	2512529	2512701	-0.649663	-0.531808	-0.238071	0.576706	-0.2159	-0.180269	0.183751	0.248902	0.630891	-1.2695	6.84569e-07
ENSG00000166250.12	chr11	CLMP	123069872	123073774	0.0966359	0.503642	0.931231	0.253723	0.797624	0.432854	0.910923	0.922399	0.638337	-0.394554	6.9941e-07
ENSG00000170456.16	chr12	DENND5B	31382226	31387786	-0.160906	-0.639082	-0.683894	-0.333598	-0.842095	-0.83586	-0.644633	-0.910574	-1.06713	0.0556295	7.01797e-07
ENSG00000154127.10	chr11	UBASH3B	122655722	122656210	-0.106491	0.00816514	0.333678	-0.174292	0.13872	0.0682341	0.395047	0.159253	0.146353	-0.915338	7.29541e-07
ENSG00000108771.13	chr17	DHX58	42101404	42101946	-0.729525	-0.974458	-0.864877	0.070946	-0.79498	-0.709507	-0.723088	-0.941074	-0.643311	0.00473988	7.35396e-07
ENSG00000146409.12	chr6	SLC18B1	132769370	132770336	-0.713143	-0.499175	0.163612	0.120868	0.182497	-0.252966	0.283399	-0.284607	0.343269	-0.886856	7.52163e-07
ENSG00000172738.12	chr6	TMEM217	37212178	37212996	-0.999559	-0.704255	0.540746	-0.174933	0.0361719	-0.330413	0.552809	0.084679	0.437559	-1.63441	7.77243e-07
ENSG00000140682.19	chr16	TGFB1I1	31471585	31471623	0.130328	0.176134	0.0527603	0.17716	-0.139881	0.112403	-0.0590629	0.118878	-0.0439391	0.866519	8.66073e-07
ENSG00000081041.9	chr4	CXCL2	74097040	74097771	0.0950231	1.1855	1.75811	0.971071	1.31084	0.665431	1.411	1.7161	1.39482	-0.167076	8.77007e-07
ENSG00000073350.13	chr17	LLGL2	75525080	75525174	-1.21447	-1.47602	-0.910197	-0.522753	-1.383	-1.36718	-0.686476	-1.91759	-0.83759	0.0946237	9.04077e-07
ENSG00000185742.7	chr11	C11orf87	109422190	109422263	0.823641	0.829825	0.244227	0.996743	0.877032	-0.155033	-0.816882	0.456738	-0.253588	2.4237	9.22048e-07
ENSG00000165028.12	chr9	NIPSNAP3B	104764129	104764300	-0.833118	-1.20651	-1.22135	-0.115009	-1.25148	-1.11042	-0.757385	-1.22473	-1.08209	-0.0381562	9.47723e-07
ENSG00000189320.9	chr7	FAM180A	135728348	135728983	1.08794	1.57536	1.02706	-0.0365716	1.25071	1.14765	0.604671	1.55337	0.576609	0.639473	9.47723e-07
ENSG00000161277.11	chr19	THAP8	36034984	36035592	-0.335045	-0.531002	-0.367564	0.104744	-0.352601	-0.372988	-0.413812	-0.120214	-0.359574	0.819132	9.78335e-07
ENSG00000175155.10	chr17	YPEL2	59331655	59331824	-0.27494	-0.481643	-0.676637	0.069696	-0.802023	-0.594404	-0.585906	-0.795193	-0.902568	0.781551	9.82118e-07
ENSG00000187173.4	chr1	LCE2A	152698345	152698394	0.550947	1.10725	0.694437	0.567609	0.535226	1.12113	0.573803	1.34175	1.17094	-0.0347248	1.01876e-06
ENSG00000104490.18	chr8	NCALD	101686542	101689406	1.24116	1.30597	0.227615	0.138323	0.915	0.725866	-0.260078	0.764766	-0.19171	1.58569	1.01918e-06
ENSG00000196497.17	chr14	IPO4	24180219	24180572	0.228116	0.585858	0.63831	0.282728	0.567991	0.568477	0.620141	0.805283	0.666381	-0.0867309	1.08194e-06
ENSG00000107902.14	chr10	LHPP	124461823	124461987	-0.422223	-0.807062	-0.835648	0.0140527	-0.959047	-0.32981	-0.713454	-0.803296	-0.402586	0.267313	1.1014e-06
ENSG00000249992.2	chr3	TMEM158	45224466	45226287	1.21979	3.06854	3.00981	1.71207	3.48585	3.10311	2.72229	3.5949	3.04015	0.434401	1.17667e-06
ENSG00000260643.2	chr16	AC092718.3	81053587	81054094	0.236745	0.536807	0.595915	0.507004	0.563117	0.685576	0.540307	0.633031	0.845906	-0.00995203	1.17667e-06
ENSG00000156535.15	chr6	CD109	73695785	73696289	0.23638	0.0456314	-0.32884	-0.146818	-0.376377	-0.212947	-0.274889	-0.165109	-0.825846	0.354673	1.18044e-06
ENSG00000196275.14	chr7	GTF2IRD2	74796144	74798265	-0.090015	-0.424995	-0.929884	0.0776621	-1.41065	-0.318169	-1.26325	-1.0352	-1.13716	0.385024	1.18825e-06
ENSG00000071282.12	chr3	LMCD1	8501807	8501980	0.0621584	-0.0383964	0.154319	0.0560162	0.118677	-0.115848	-0.379251	0.118146	0.0224534	1.45506	1.22245e-06
ENSG00000178695.6	chr13	KCTD12	76880175	76886405	-0.108839	0.461686	0.872797	0.180435	0.672324	0.315514	0.889969	0.912555	0.800687	-0.692619	1.27321e-06
ENSG00000104213.12	chr8	PDGFRL	17576433	17576760	-0.753379	-1.58056	-0.752107	-0.153252	-1.07126	-1.68612	-1.05149	-1.28895	-0.748051	-0.255513	1.29204e-06
ENSG00000188643.11	chr1	S100A16	153606886	153607692	-0.084962	0.000473796	-0.0361167	0.0590737	-0.0442065	0.0226435	-0.297896	-0.177611	-0.0722861	-0.830853	1.36243e-06
ENSG00000139985.7	chr14	ADAM21	70452174	70452263	-0.781185	-1.62041	-0.480725	-0.288424	-0.3994	-1.13475	-0.481471	-1.25056	-0.643144	-1.45315	1.43741e-06
ENSG00000128284.19	chr22	APOL3	36140330	36142058	0.0797498	-0.36	-1.20464	0.30445	-0.438376	-0.264709	-0.938323	-1.15978	-1.11016	0.772904	1.45672e-06
ENSG00000135124.14	chr12	P2RX4	121209857	121210298	-0.461926	-0.777549	-0.641844	-0.158603	-0.744074	-0.841497	-0.911263	-0.981468	-0.853016	0.0889199	1.54084e-06
ENSG00000128487.16	chr17	SPECC1	20009344	20009424	0.255134	-0.002327	-0.0575143	-0.224631	0.330128	-0.0293547	-0.079515	-0.0396125	-0.226675	0.852019	1.6571e-06
ENSG00000143195.13	chr1	ILDR2	166895711	166896101	-0.146991	-0.528616	-1.34717	-0.711404	-0.864573	-1.04547	-1.07973	-1.30648	-1.2027	0.491756	1.69479e-06
ENSG00000221843.4	chr2	C2orf16	27537386	27537570	0.106422	0.732974	1.14237	-0.0332914	1.35778	0.611611	1.4148	1.29464	0.880149	-0.899914	1.98111e-06
ENSG00000182511.12	chr15	FES	90883695	90884043	0.152694	-0.0216063	-0.377604	0.0909151	-0.190774	-0.00830589	-0.65135	-0.201932	-0.305639	0.821932	2.01498e-06
ENSG00000172716.16	chr17	SLFN11	35350305	35353139	-0.191819	-0.284902	0.111331	-0.128618	-0.0599641	-0.176362	0.248499	-0.00481589	0.00794191	-0.823385	2.09364e-06
ENSG00000158769.18	chr1	F11R	160995211	160998906	-2.20534	-2.76085	-1.07495	-0.475433	-2.27041	-2.33582	-0.748302	-1.87351	-1.14101	-1.25993	2.14519e-06
ENSG00000136274.9	chr7	NACAD	45080437	45080523	-1.03006	-1.04106	-0.514631	-0.331499	-0.702366	-0.996291	-0.624402	-1.07449	-0.629979	-0.0654447	2.1661e-06
ENSG00000123096.11	chr12	SSPN	26121991	26122152	-0.267663	-0.304207	-0.414327	0.0525005	-0.521836	-0.683783	-0.593637	-0.643221	-0.847441	0.56546	2.18116e-06
ENSG00000183696.14	chr7	UPP1	48088628	48088923	0.647323	1.34335	1.42991	0.744358	1.61387	1.34033	1.25477	1.80195	1.626	0.253727	2.31503e-06
ENSG00000169116.11	chr4	PARM1	74933095	74933370	0.731395	1.17379	0.375606	0.891975	0.497644	0.382513	0.125092	0.63538	0.049643	2.66586	2.40239e-06
ENSG00000145242.13	chr4	EPHA5	65319563	65324219	0.0404793	-0.0370953	0.0649766	-0.390877	-0.149638	-0.340304	-0.263324	-0.288746	-0.579243	0.885088	2.52499e-06
ENSG00000169429.11	chr4	CXCL8	73740541	73740722	0.779279	1.31634	2.45522	1.36473	1.86688	1.16439	1.63433	1.36413	1.63142	-1.0665	2.57846e-06
ENSG00000103227.18	chr16	LMF1	853634	854706	0.237682	0.413395	-0.337498	0.544386	-0.0844447	0.217245	-0.59288	-0.225987	-0.38873	1.45133	2.64558e-06
ENSG00000156299.13	chr21	TIAM1	31118416	31120837	-0.473011	-0.239887	0.598632	0.289486	0.0457331	-0.181478	0.75082	-0.274133	0.254893	-0.954902	2.72887e-06
ENSG00000156804.7	chr8	FBXO32	123497889	123503462	0.357235	0.218892	-0.655599	0.673562	-0.390059	0.0671133	-0.721915	-0.266726	-0.667694	1.92365	2.81689e-06
ENSG00000150054.18	chr10	MPP7	28050993	28054244	-0.0120368	-0.743183	-0.384255	0.0204097	-1.59324	-1.03701	-0.78746	-0.604261	-1.27421	0.728447	2.87814e-06
ENSG00000101605.12	chr18	MYOM1	3066807	3067555	0.821759	-0.0855285	-0.879767	-0.0417408	-0.460747	0.459761	-0.358774	-0.393357	-0.767851	1.75824	2.87984e-06
ENSG00000024422.12	chr19	EHD2	47713422	47713538	0.141747	0.0839018	0.00673265	0.0667243	-0.0505941	0.130301	-0.0405206	-0.0199681	-0.0809505	0.877676	2.95294e-06
ENSG00000114529.12	chr3	C3orf52	112086335	112086545	-0.232547	-0.120553	0.682297	-0.188355	0.0228746	-0.161614	0.463557	-0.096689	0.142913	-0.907963	3.08049e-06
ENSG00000163517.15	chr3	HDAC11	13479724	13480116	0.0310763	0.0398016	-0.0593119	0.0738307	-0.207111	0.103771	-0.430997	-0.0592102	-0.301857	0.841024	3.14315e-06
ENSG00000146733.14	chr7	PSPH	56011051	56011233	0.233715	0.371806	0.0210899	0.33094	0.121546	0.27183	-0.0764414	0.164261	0.169027	0.961597	3.18935e-06
ENSG00000002746.15	chr7	HECW1	43112629	43112937	-0.238869	-0.0871499	-0.688777	-0.023176	-0.335199	0.0393494	-0.754034	-0.510776	-1.0252	0.927558	3.19263e-06
ENSG00000232859.9	chr17	LYRM9	27878314	27879490	0.000876295	-0.294164	-1.32176	0.144642	-0.690211	-0.94623	-0.671431	-1.07656	-1.07192	0.804692	3.21789e-06
ENSG00000138380.18	chr2	CARF	202912214	202912324	-0.0911888	-0.402032	-0.932869	-0.0726636	-0.822679	-0.686288	-0.618281	-0.516448	-1.04172	0.0395489	3.3552e-06
ENSG00000204991.11	chr16	SPIRE2	89818179	89818538	-0.370204	-0.439713	-1.18488	0.0482289	-0.396529	-0.322594	-0.329858	-0.584431	-0.481284	0.904426	3.3552e-06
ENSG00000168209.5	chr10	DDIT4	72273924	72274060	0.922237	0.959033	-0.132305	0.77153	0.220651	0.84476	-0.414548	0.713088	0.032154	2.477	3.56571e-06
ENSG00000109458.8	chr4	GAB1	143336762	143337260	-0.215595	-0.255141	-0.478285	-0.261517	-0.650407	-0.625941	-0.572007	-0.761809	-0.906381	0.307331	3.57354e-06
ENSG00000130635.15	chr9	COL5A1	134641774	134642296	0.271175	0.196357	-0.223894	0.144519	0.235636	-0.00461567	-0.322748	0.026329	-0.429637	1.5822	3.59871e-06
ENSG00000099889.14	chr22	ARVCF	19969896	19970743	-0.697876	-1.02555	-0.608269	-0.105701	-1.07282	-0.921709	-0.382692	-0.918053	-1.00276	0.374193	3.73788e-06
ENSG00000082014.16	chr7	SMARCD3	151238764	151239156	0.0310758	0.0550365	-0.00521317	0.0876622	0.101584	-0.142141	-0.351794	-0.00692652	-0.172949	0.872912	3.79882e-06
ENSG00000138378.19	chr2	STAT4	191029576	191029866	-0.642914	-0.648748	-0.774813	-0.131506	-0.948585	-0.866234	-0.736415	-1.33223	-0.60452	0.393626	3.88373e-06
ENSG00000157873.17	chr1	TNFRSF14	2555639	2555667	0.0364118	0.0220912	-0.35605	0.414806	-0.40892	-0.127202	-0.604348	-0.323667	-0.418199	0.811962	3.94816e-06
ENSG00000120833.14	chr12	SOCS2	93569814	93570198	0.650536	0.704949	-0.225807	0.128757	0.104526	0.545371	0.0913716	0.307024	0.148627	1.06986	4.13289e-06
ENSG00000162998.5	chr2	FRZB	182833275	182834965	-0.401803	-1.2044	-0.846592	0.0581468	-0.642898	-0.503147	-1.47689	-1.46766	-0.368648	0.47003	4.15506e-06
ENSG00000172915.18	chr13	NBEA	34942287	34943114	-0.270746	-0.294681	-0.625718	-0.290859	-0.59803	-0.651843	-0.225057	-0.693407	-1.0133	0.0230824	4.1857e-06
ENSG00000100345.21	chr22	MYH9	36281277	36282785	0.271142	0.259676	0.182308	-0.0792707	0.199255	0.0722126	-0.0786935	0.154016	-0.15638	1.30926	4.20148e-06
ENSG00000105204.14	chr19	DYRK1B	39825350	39826086	-0.134158	-0.168939	-0.619319	0.12002	-0.6073	-0.154403	-0.339902	-0.483405	-0.197753	1.05538	4.24205e-06
ENSG00000137331.12	chr6	IER3	30743199	30744196	0.0587492	0.574788	0.957323	0.50732	0.771147	0.59418	0.783463	0.841279	1.06494	-0.381297	4.62936e-06
ENSG00000197496.6	chr20	SLC2A10	46709649	46709740	-0.0523764	-0.363204	-0.668148	-0.070076	-0.602236	-0.411688	-0.559324	-0.577455	-0.894526	0.00330141	4.95625e-06
ENSG00000198816.7	chr19	ZNF358	7515292	7515406	0.373315	0.447285	-0.0343921	0.370283	0.106503	0.521309	-0.331448	0.109728	0.0985485	1.33639	5.00318e-06
ENSG00000164692.17	chr7	COL1A2	94394561	94395101	0.395959	0.35859	-0.264274	0.162635	0.212988	0.0479629	-0.426352	0.0606371	-0.413654	1.56397	5.03884e-06
ENSG00000148459.16	chr10	PDSS1	26697701	26697840	0.310104	0.639049	0.844125	0.148058	0.677713	0.625524	0.639099	0.829206	0.694303	-0.392005	5.23691e-06
ENSG00000171051.8	chr19	FPR1	51745172	51747005	0.646969	0.672635	-0.311287	0.425237	0.0184739	0.454408	-0.577227	-0.00430371	-0.346059	1.58376	5.36843e-06
ENSG00000148814.18	chr10	LRRC27	132332154	132332256	-0.104807	-0.108774	-0.524551	0.0567632	-0.313035	-0.258629	-0.643833	-0.50906	-0.413618	0.925382	5.6954e-06
ENSG00000171522.6	chr5	PTGER4	40679915	40680478	0.376802	0.699736	0.665714	-0.0350093	0.603035	0.612754	0.487197	0.83384	0.34144	-0.0276385	5.72176e-06
ENSG00000176244.7	chr10	ACBD7	15075475	15078603	-0.266973	-0.896732	-1.49002	-0.623382	-1.02878	-0.786345	-0.984192	-0.873334	-1.36711	0.367615	5.8279e-06
ENSG00000198756.12	chr1	COLGALT2	183929854	183930289	0.104761	-0.0253984	0.127558	-0.235727	-0.148074	-0.211194	-0.196932	-0.336431	-0.399908	0.814059	5.8279e-06
ENSG00000170049.9	chr17	KCNAB3	7921859	7923179	-0.869991	-0.920524	-0.409546	-0.300247	-0.443622	-0.745928	-0.287838	-0.969194	-0.368285	-1.28375	5.90887e-06
ENSG00000128045.7	chr4	RASL11B	52862317	52862649	0.236692	-0.0971388	-1.83039	-0.550563	-0.659415	-0.297851	-1.58316	-0.282071	-1.2988	1.51704	5.97961e-06
ENSG00000185133.14	chr22	INPP5J	31122731	31122790	-1.20929	-2.1981	-0.850872	-1.00481	-1.14255	-1.86273	-1.01319	-1.76568	-0.795756	-0.167923	6.19431e-06
ENSG00000221869.5	chr8	CEBPD	47736913	47738164	0.151674	0.0768851	-0.581981	0.423102	-0.560458	0.284169	-0.0680195	-0.299025	0.0545276	1.73112	6.40224e-06
ENSG00000204219.11	chr1	TCEA3	23380909	23381474	0.0153319	-0.416668	-0.77991	0.00918605	-0.578868	-0.332126	-0.98609	-0.608036	-0.836706	1.28028	6.57793e-06
ENSG00000239282.7	chr22	CASTOR1	30285117	30285688	-0.167619	-0.337058	-0.555364	0.514858	-0.702654	0.0795632	-0.751977	-0.595201	-0.570174	1.20751	6.62405e-06
ENSG00000116016.14	chr2	EPAS1	46293667	46294098	-0.456001	-0.770461	-0.788184	-0.0968532	-0.620167	-0.773181	-0.56255	-0.849142	-0.788637	0.00867929	6.66922e-06
ENSG00000010310.9	chr19	GIPR	45668221	45668298	-1.32618	-1.77987	-0.914079	-0.628868	-1.33404	-1.8216	-0.660253	-2.22448	-1.1826	-1.29718	6.91913e-06
ENSG00000102057.10	chrX	KCND1	48961378	48962806	-1.10099	-1.47637	-0.911425	-0.140917	-1.20032	-1.23317	-0.391696	-1.17982	-0.667437	-0.334558	7.03437e-06
ENSG00000158555.15	chr11	GDPD5	75434640	75435655	-1.09744	-1.13496	-0.171005	-0.105801	-0.248146	-0.971102	-0.0241705	-0.940138	-0.175428	-0.215755	7.47623e-06
ENSG00000163629.13	chr4	PTPN13	86594315	86594789	0.115506	-0.126637	-0.369665	-0.0507524	-0.196648	-0.191283	-0.168402	-0.0778407	-0.564342	0.833529	7.73551e-06
ENSG00000139132.14	chr12	FGD4	32399529	32399959	0.112669	-0.164737	-0.891274	-0.559517	-0.708128	-0.505695	-0.757965	-0.628094	-0.981588	0.357963	7.79764e-06
ENSG00000162878.13	chr2	PKDCC	42048021	42048838	1.14725	0.954161	-0.217852	1.09049	0.207343	0.555312	-0.447963	0.155497	0.301754	2.17599	7.82169e-06
ENSG00000186205.13	chr1	MARC1	220786913	220787219	-0.0329792	0.203965	0.561722	0.139892	-0.406658	0.179832	-0.251142	0.0565202	-0.173654	0.93034	8.06276e-06
ENSG00000165312.6	chr10	OTUD1	23439458	23442390	0.0414264	-0.267157	-0.658038	-0.321883	-1.07491	-0.833933	-1.16698	-1.01535	-0.908112	0.0534326	8.09784e-06
ENSG00000181754.7	chr1	AMIGO1	109504178	109508999	-0.736015	-1.00454	-0.591642	-0.0371407	-0.826654	-0.932273	-0.543574	-1.04278	-0.90109	-0.389555	8.60989e-06
ENSG00000132879.14	chr1	FBXO44	11654375	11654581	-0.455362	-0.557674	-0.278752	-0.134874	-0.410334	-0.618212	-0.436605	-0.816631	-0.249098	0.367042	8.68792e-06
ENSG00000139629.16	chr12	GALNT6	51351247	51354492	0.0280705	0.582441	0.91437	0.0811736	0.859871	0.377116	0.501972	0.622579	0.228368	-0.404703	8.73279e-06
ENSG00000164463.12	chr5	CREBRF	173056352	173056479	-0.226051	-0.540547	-0.823197	-0.338644	-0.722592	-0.69171	-0.600977	-0.773758	-1.10701	0.0196914	8.73279e-06
ENSG00000140905.10	chr16	GCSH	81081938	81082963	0.252107	0.615879	0.595002	0.499458	0.623066	0.734856	0.598024	0.692501	0.908427	-0.00763393	8.83403e-06
ENSG00000120875.9	chr8	DUSP4	29333064	29337411	-0.106572	0.577571	0.79507	0.411561	0.573612	0.600846	0.924098	0.824578	0.720186	-0.449458	9.13359e-06
ENSG00000163704.12	chr3	PRRT3	9945542	9945711	-0.614188	-0.91793	-0.982418	-0.166159	-0.910879	-0.479058	-0.680076	-0.896821	-0.659574	0.429715	9.13359e-06
ENSG00000092758.18	chr20	COL9A3	62816244	62816317	-3.21148	0.261714	-1.24751	0.486849	0.081569	0.448533	-0.0847204	-0.587705	-1.3445	3.70346	9.33528e-06
ENSG00000174307.7	chr1	PHLDA3	201464278	201466178	0.199216	0.181159	-0.0358725	0.177484	0.0026108	0.228398	-0.239517	0.00526391	0.0313065	0.940853	9.43139e-06
ENSG00000278619.5	chr17	MRM1	36601583	36602352	0.440541	0.766932	0.582301	0.615523	0.828617	0.893183	0.693255	1.03679	0.867439	0.308138	9.51747e-06
ENSG00000173156.7	chr11	RHOD	67056847	67057034	-0.160664	-0.44906	-0.257776	0.207571	-0.31217	-0.0431285	-0.378104	-0.559544	-0.27921	0.937157	9.88564e-06
ENSG00000174807.4	chr11	CD248	66314494	66317044	0.176551	0.000364717	-0.454656	0.105327	-0.0412754	0.000950022	-0.628489	-0.0672262	-0.364145	1.21925	9.90437e-06
ENSG00000076555.15	chr12	ACACB	109116595	109116704	-0.444501	-0.698602	-0.777065	-0.0242	-0.644914	-0.551452	-0.797015	-0.895547	-1.10139	0.368521	1.02907e-05
ENSG00000112149.10	chr6	CD83	14117256	14117299	-0.591247	-0.856056	-0.0111535	-0.117828	-0.342361	-0.726873	-0.47502	-0.961663	-0.422256	-0.866372	1.08857e-05
ENSG00000146205.13	chr2	ANO7	241188509	241188766	-0.0651203	0.463812	0.791829	0.359085	1.01614	0.551606	0.841137	0.812542	0.856949	-0.610923	1.13076e-05
ENSG00000090554.13	chr19	FLT3LG	49474207	49474281	-0.354933	-0.494496	-0.716753	0.220333	-0.758748	-0.342019	-0.65077	-0.936484	-0.575629	0.565616	1.14175e-05
ENSG00000124134.9	chr20	KCNS1	45091214	45095340	-0.0648008	-0.540747	-0.700751	-0.160694	-0.680854	-0.421765	-0.703781	-0.819804	-0.556527	0.0533908	1.23687e-05
ENSG00000170542.6	chr6	SERPINB9	2887270	2890570	-0.982596	-1.29858	-0.456742	-0.504686	-0.83561	-1.08267	-0.448382	-1.0596	-0.668471	-0.936827	1.25272e-05
ENSG00000130475.14	chr19	FCHO1	17747718	17747814	-1.22863	-1.73025	-0.322529	0.412863	-0.729086	-0.721116	0.215011	-0.768983	-0.0199903	-0.459964	1.2828e-05
ENSG00000233608.4	chr2	TWIST2	238848032	238848733	0.421768	1.03246	0.81024	0.685742	1.07045	1.43624	0.934014	1.23395	1.15395	0.40089	1.29744e-05
ENSG00000170006.12	chr4	TMEM154	152618628	152628561	-0.517949	-0.328499	0.722659	0.00347659	0.213811	-0.195016	0.425363	0.117354	0.202423	-1.32618	1.29774e-05
ENSG00000163935.14	chr3	SFMBT1	52903572	52905276	-0.197308	-0.0507372	0.275708	-0.285244	0.162103	-0.0838917	0.233508	0.0347803	0.0937147	-0.905524	1.32503e-05
ENSG00000141449.14	chr18	GREB1L	21242242	21242393	-0.837453	-1.18564	-0.474036	-0.448731	-0.934385	-0.909887	-0.293337	-1.2958	-0.814257	-0.521705	1.33603e-05
ENSG00000260851.6	chr16	AC010542.3	66469812	66470062	0.237505	-0.212933	-0.380179	0.284951	-0.0503491	-0.0317305	-0.331256	-0.243169	-0.527978	0.827355	1.41549e-05
ENSG00000013293.6	chr3	SLC7A14	170459548	170467377	0.622593	0.170144	-0.674351	0.382772	-0.301831	0.401727	-1.14125	-0.278434	-0.491422	0.833128	1.46421e-05
ENSG00000137727.12	chr11	ARHGAP20	110577042	110581225	0.403304	0.0533594	-0.241034	-0.20085	-0.344795	-0.488522	-0.53325	-0.33277	-0.887634	0.521728	1.47524e-05
ENSG00000087494.16	chr12	PTHLH	27958084	27958568	-0.0969516	0.151997	1.56573	0.359166	1.02012	0.208544	1.33107	1.01229	1.23076	-1.12305	1.47543e-05
ENSG00000142623.11	chr1	PADI1	17205128	17205309	0.522536	0.200718	-0.283453	-0.33159	-0.281395	-0.10896	-0.857934	-0.372477	-0.593965	0.883637	1.47751e-05
ENSG00000135636.14	chr2	DYSF	71453722	71454086	-0.495536	-0.63964	-0.320229	-0.508616	-0.295032	-0.801766	-0.539476	-0.70283	-0.912218	0.482964	1.48208e-05
ENSG00000063660.9	chr2	GPC1	240435663	240436084	0.281439	0.381167	-0.0504789	0.33211	0.15958	0.308437	0.029211	0.330309	0.170811	1.16424	1.49237e-05
ENSG00000127824.14	chr2	TUBA4A	219249710	219251323	-0.470674	-0.472423	-0.118398	0.203483	-0.116707	-0.245905	-0.111969	-0.45926	0.099065	-0.944293	1.54698e-05
ENSG00000267952.1	chr19	AC008878.1	7507052	7507141	0.485679	0.363969	0.0168502	0.263447	0.0862053	0.2832	-0.317562	0.0872995	0.0195384	1.26901	1.57554e-05
ENSG00000122335.17	chr6	SERAC1	158109519	158111502	-0.130773	-0.515218	-0.431327	-0.360246	-0.555253	-0.580406	-0.53476	-0.887375	-0.685019	0.353366	1.59682e-05
ENSG00000170381.14	chr7	SEMA3E	83363238	83368038	-0.805999	-1.0482	-0.538417	-0.328636	-0.779094	-0.997404	-0.178223	-1.26948	-0.584986	-0.952761	1.59945e-05
ENSG00000188042.8	chr2	ARL4C	234493041	234497053	0.699739	1.0393	0.477968	0.121236	0.665769	0.601351	0.190313	1.02243	0.191309	1.09698	1.63454e-05
ENSG00000128228.5	chr22	SDF2L1	21642302	21642523	0.1729	0.585139	0.806549	0.427645	0.635547	0.91399	0.682709	0.666381	1.11274	-0.131079	1.66854e-05
ENSG00000060140.9	chr12	STYK1	10618923	10620348	-0.488967	-0.540226	0.0890869	-0.280403	-0.206938	-0.235927	0.27749	-0.300764	0.169938	-1.25128	1.71926e-05
ENSG00000137872.16	chr15	SEMA6D	47184101	47184418	0.775531	0.442674	-0.55126	-0.299845	-0.347991	0.227948	-0.658505	-0.165246	-0.827997	0.166221	1.72638e-05
ENSG00000092295.12	chr14	TGM1	24249114	24249541	-0.11914	-0.410238	-0.383122	-0.442141	-0.987254	-0.980963	-0.167984	-0.55454	-0.750748	0.73402	1.77456e-05
ENSG00000167996.16	chr11	FTH1	61959718	61959927	0.248564	0.242319	-0.0840242	0.45957	0.0654245	0.383671	-0.129769	0.0727874	0.201815	0.988785	1.79466e-05
ENSG00000055813.6	chr2	CCDC85A	56183990	56184900	0.34309	-0.116554	-0.416292	-0.432334	-0.593945	-0.162147	-0.412493	-0.440001	-0.649646	1.14666	1.88907e-05
ENSG00000174348.13	chr1	PODN	53062052	53062308	-0.504468	-0.314533	-0.621222	0.175654	-0.268632	-1.05602	-1.1188	-0.831901	-0.880977	1.21977	1.89263e-05
ENSG00000196517.11	chr1	SLC6A9	43991500	43991992	0.671843	0.441265	-0.562975	0.408783	-0.264573	0.322653	-1.1844	0.0985201	-0.758626	2.20452	1.91231e-05
ENSG00000188738.15	chr2	FSIP2	185738804	185738993	-1.83548	-3.8682	-2.08259	-1.40314	-2.6884	-2.55339	-1.13132	-3.2405	-1.4841	-1.05641	1.94482e-05
ENSG00000196104.11	chr4	SPOCK3	166733384	166735090	0.321413	-0.186768	-0.675111	0.632336	-0.306484	0.295373	-0.835243	-0.320692	0.103234	1.0914	1.94482e-05
ENSG00000157514.16	chrX	TSC22D3	107713221	107714749	0.381172	0.244884	-0.166372	0.468162	0.00354677	0.255456	-0.357886	0.0712766	-0.166378	1.70562	2.06533e-05
ENSG00000164850.15	chr7	GPER1	1082208	1082274	-1.02551	-0.913104	-0.00103693	-0.0406922	-0.00591651	-0.455416	0.225097	-0.242354	0.348198	-0.981374	2.07702e-05
ENSG00000162618.15	chr1	ADGRL4	78889764	78891216	-0.218194	-0.0452914	0.13899	-0.0493769	0.0200004	-0.157289	0.345368	0.0388967	0.0877277	-1.06914	2.08777e-05
ENSG00000160712.13	chr1	IL6R	154405193	154405714	-0.170496	-0.286139	1.11582	0.419419	0.699753	-0.0771805	0.898492	0.0539111	0.468039	0.568015	2.08841e-05
ENSG00000174945.13	chr7	AMZ1	2679522	2679671	-0.101879	-0.0313596	0.489365	-0.174389	0.202855	0.103035	0.378708	0.330946	0.0799418	0.860298	2.11698e-05
ENSG00000261130.5	chr16	AC140504.1	15395754	15396207	0.0732185	-0.146466	-0.24612	-0.0350904	-0.104679	-0.288685	-0.25525	-0.0506764	-0.227373	1.13702	2.15856e-05
ENSG00000164663.14	chr6	USP49	41789896	41796723	-0.28704	-0.58674	-0.617893	-0.252425	-0.81611	-0.602606	-0.439841	-0.740019	-0.733711	0.105712	2.1689e-05
ENSG00000112541.15	chr6	PDE10A	165327287	165333127	-0.119013	-0.335911	-0.551407	-0.357708	-0.586181	-0.786057	-0.463304	-0.812647	-0.876732	0.413144	2.27899e-05
ENSG00000130766.5	chr1	SESN2	28259518	28259937	0.233396	0.294522	0.31197	0.352199	0.156955	0.156706	-0.104965	0.104584	-0.0457353	1.40227	2.28135e-05
ENSG00000044524.11	chr3	EPHA3	89107621	89107836	-0.988822	-1.08464	-0.736273	-0.402522	-1.33751	-1.29483	-0.515149	-1.19069	-0.924219	0.098648	2.35792e-05
ENSG00000064687.12	chr19	ABCA7	1040101	1040196	-0.372349	-0.540424	-0.905241	-0.0425887	-0.718625	-0.74341	-0.589899	-0.884829	-1.05007	0.720912	2.37977e-05
ENSG00000136059.14	chr3	VILL	37988059	37988238	0.0994979	-0.0557521	-0.33887	0.219223	-0.17719	0.0282714	-0.413643	-0.157156	-0.283267	0.860119	2.39592e-05
ENSG00000171617.14	chr5	ENC1	74627406	74629992	0.144288	0.572461	0.920947	-0.0482338	0.711632	0.420566	0.833992	0.753434	0.664326	-0.600074	2.44388e-05
ENSG00000152527.14	chr2	PLEKHH2	43637260	43637379	-0.927754	-1.15823	-0.526371	-0.324558	-0.887871	-1.2833	-0.156873	-1.15556	-0.87692	-0.597366	2.45306e-05
ENSG00000204767.4	chr5	INSYN2B	169861303	169864459	-0.0670101	-0.00521666	0.227843	-0.0921915	-0.0343423	-0.0560285	0.365663	0.0542714	-0.0882542	-1.04172	2.51943e-05
ENSG00000152689.18	chr2	RASGRP3	33436324	33436591	0.272497	-0.171332	-0.735191	-0.336662	-0.116549	-0.238359	-0.936661	-0.0578794	-0.611017	0.426265	2.66819e-05
ENSG00000136010.14	chr12	ALDH1L2	105019784	105024479	0.465767	0.277052	-0.157431	0.0947004	0.0858219	0.181515	-0.281888	0.109046	-0.648746	1.01337	2.67489e-05
ENSG00000100031.19	chr22	GGT1	24594811	24594886	-0.800008	-0.786771	0.149851	0.0369242	-0.55957	-1.02531	0.149272	-1.13172	-0.285299	-0.662451	2.79399e-05
ENSG00000070404.10	chr19	FSTL3	676392	676526	0.0865213	0.225351	0.422446	0.0560965	0.309117	0.15909	0.126259	0.177263	0.28073	0.844777	2.80287e-05
ENSG00000188536.13	chr16	HBA2	172876	173007	6.73267	1.85123	0	0	0	0	0	0	0	3.49318	2.9061e-05
ENSG00000134830.6	chr19	C5AR2	47332175	47332349	0.743824	0.488182	-0.446141	0.238781	-0.210547	0.480123	-0.512617	0.00308852	-0.373097	1.15693	3.15739e-05
ENSG00000182095.14	chr7	TNRC18	5306790	5308312	0.129949	-0.109329	-0.359492	0.118357	-0.308146	0.0342209	-0.098261	-0.201565	-0.299529	1.09443	3.20016e-05
ENSG00000158201.10	chr18	ABHD3	21650901	21651763	-0.504393	-0.362856	0.0278202	-0.090146	-0.319918	-0.321048	0.0743947	-0.427025	-0.198563	-1.03763	3.23069e-05
ENSG00000172061.8	chr3	LRRC15	194355247	194361046	-0.984003	-1.0016	-0.779805	-0.845495	-1.25891	-1.44298	-0.851508	-1.1379	-1.48022	0.200845	3.25099e-05
ENSG00000003400.14	chr2	CASP10	201182881	201183308	-1.24337	-1.47188	-0.837292	-0.0386656	-0.848051	-0.96672	-0.452265	-1.40366	-0.587153	-0.756344	3.25214e-05
ENSG00000133466.14	chr22	C1QTNF6	37180166	37182735	-0.154089	-0.386951	-0.58849	0.0978937	-0.447009	-0.474001	-0.523028	-0.446238	-0.436055	0.925492	3.41602e-05
ENSG00000087258.15	chr16	GNAO1	56191489	56192353	0.444737	0.678323	-0.0356098	-0.283313	-0.659543	-0.292853	0.160854	-0.856095	-1.39636	1.95626	3.45356e-05
ENSG00000164695.5	chr8	CHMP4C	81732448	81732816	-0.498037	-0.848485	-0.213575	-0.230129	-0.527132	-0.727366	-0.0155483	-0.733058	-0.21657	-0.22714	3.66277e-05
ENSG00000164687.11	chr8	FABP5	81280536	81280674	0.546991	0.790557	0.677378	0.282853	0.85237	0.611305	0.386712	0.782102	0.995501	0.501287	3.68014e-05
ENSG00000162631.18	chr1	NTNG1	107140007	107140199	0.636422	1.55884	2.09566	-0.161363	1.75795	1.25886	1.86329	1.90197	2.08327	0.220149	3.70723e-05
ENSG00000161513.12	chr17	FDXR	74862497	74862947	0.000326445	-0.131796	-0.543504	0.00684043	-0.292149	-0.245269	-0.461305	-0.277883	-0.0795893	0.962786	3.818e-05
ENSG00000164744.13	chr7	SUN3	47987148	47987449	0.186535	-0.169296	-0.233284	-1.22539	-0.24478	-0.509801	-0.942776	0.053732	-1.38789	0.946445	3.90618e-05
ENSG00000147852.16	chr9	VLDLR	2621787	2622271	1.02766	1.13818	0.675358	0.47006	0.793302	0.735578	0.0464355	1.0134	-0.188657	1.35449	3.95807e-05
ENSG00000164379.7	chr6	FOXQ1	1312098	1314758	1.30968	1.69187	0.680053	0.646495	0.935708	1.66318	0.559556	1.59611	0.670537	0.762819	4.09783e-05
ENSG00000177283.7	chr10	FZD8	35638249	35642278	0.840383	1.67021	2.02807	0.432726	1.71777	1.803	1.58189	2.32136	1.73514	0.178341	4.11904e-05
ENSG00000106976.20	chr9	DNM1	128191655	128191703	-0.782037	-1.42714	-0.931535	0.33993	-0.631234	-1.2265	-0.759647	-1.31563	-1.08013	-0.185921	4.13182e-05
ENSG00000119227.8	chr3	PIGZ	196946356	196948685	-0.167635	-0.341852	-0.787128	-0.104962	-0.994224	-0.579138	-0.843904	-0.634413	-0.980251	0.304705	4.16435e-05
ENSG00000197093.11	chr7	GAL3ST4	100159244	100160959	-0.631992	-0.812213	-0.635092	0.0964174	-0.84344	-0.746803	-0.523051	-0.96503	-0.891375	0.187413	4.16437e-05
ENSG00000187634.12	chr1	SAMD11	923928	924948	-0.313295	-0.754541	-1.29084	0.305531	-1.0088	-0.527559	-1.28092	-1.29348	-1.05195	0.839833	4.24563e-05
ENSG00000115339.14	chr2	GALNT3	165747588	165748903	-0.505508	-0.819541	-0.307728	-0.429272	-0.526634	-0.596062	-0.231589	-0.647732	-0.225411	-0.762022	4.26477e-05
ENSG00000105327.17	chr19	BBC3	47220822	47222568	0.473105	0.553868	-0.224058	0.477258	0.173012	0.304907	-0.383137	0.0527468	-0.378142	1.72741	4.51573e-05
ENSG00000048052.21	chr7	HDAC9	18086949	18087213	-0.196579	-0.456818	-0.425896	-0.583702	-0.701574	-0.846451	-0.610094	-0.858557	-1.08211	0.150849	4.68571e-05
ENSG00000108639.7	chr17	SYNGR2	78168558	78168715	-0.683107	-0.765824	-0.466759	-0.177923	-0.616887	-0.675708	-0.555894	-0.925212	-0.400661	-0.25172	4.68571e-05
ENSG00000171860.5	chr12	C3AR1	8056844	8060195	-0.783416	-0.898571	-0.0809112	0.38174	-0.355755	-0.30446	0.207472	-0.864012	0.212503	-0.869657	4.75174e-05
ENSG00000164483.17	chr6	SAMD3	130144315	130144804	0.519984	0.668808	0.73901	0.353583	0.794831	0.594268	0.770574	0.811649	0.867638	-0.345194	4.90119e-05
ENSG00000162522.11	chr1	KIAA1522	32741830	32742189	-0.66004	-0.938127	-0.008744	-0.326575	-0.428363	-0.629935	-0.164869	-0.706965	-0.374311	-0.00593067	5.07911e-05
ENSG00000155980.12	chr12	KIF5A	57550044	57550400	-0.847298	-0.966271	-0.225702	-0.369211	-0.718676	-0.846855	-0.334371	-1.01671	-0.863447	-0.406616	5.11822e-05
ENSG00000128849.10	chr15	CGNL1	57375967	57376270	-1.45812	-0.928067	0.782849	-0.986614	0.405691	-0.933856	-0.148917	-0.662549	-0.19918	-0.936151	5.28706e-05
ENSG00000057019.16	chr3	DCBLD2	98795941	98799841	-0.0698557	0.163686	0.284078	0.00124779	0.200361	0.0301264	0.330181	0.223755	0.0679311	-0.944943	5.43119e-05
ENSG00000131386.19	chr3	GALNT15	16174680	16175690	1.09009	1.019	-0.423804	0.398753	0.155002	0.521086	-1.11041	0.370409	-0.967743	1.31846	5.63372e-05
ENSG00000175567.10	chr11	UCP2	73974672	73975121	-0.64148	-1.17291	-1.0496	-0.892127	-1.43247	-1.0615	-0.744116	-1.17511	-0.861276	0.50561	6.11484e-05
ENSG00000137501.17	chr11	SYTL2	85694224	85695340	-0.117409	-0.6145	-0.775102	-0.25647	-0.822423	-0.679913	-0.583521	-0.952462	-0.841667	0.241304	6.14764e-05
ENSG00000154553.15	chr4	PDLIM3	185500660	185502483	0.247694	1.03915	1.22566	0.612023	1.06937	0.982353	1.27199	1.15255	0.961575	-0.0398829	6.337e-05
ENSG00000160888.7	chr19	IER2	13150411	13150552	0.142571	0.559329	0.704999	0.362313	0.627827	0.736473	0.665984	0.67218	0.900153	-0.0306542	6.64018e-05
ENSG00000115657.14	chr2	ABCB6	219209772	219210046	0.0892364	0.133585	-0.133227	0.151778	0.231236	0.107648	-0.174713	0.042049	0.000248873	0.859633	6.67211e-05
ENSG00000008277.14	chr7	ADAM22	87934143	87934550	0.550856	0.29883	-0.436769	0.237681	-0.123195	-0.167944	-0.443765	-0.457992	-0.983186	1.15172	6.72676e-05
ENSG00000147394.18	chrX	ZNF185	152914442	152914523	-0.949913	-0.725362	-0.0679136	-0.62741	-0.858446	-0.983981	0.0854877	-0.766878	-0.29049	-0.163425	6.78346e-05
ENSG00000175040.6	chr3	CHST2	143119771	143120541	0.515967	0.94159	0.865107	0.479289	0.831654	1.05273	0.871793	1.1762	1.06148	0.277891	7.52897e-05
ENSG00000165246.14	chrY	NLGN4Y	14522573	14522941	0.191926	0.00734144	-0.143848	-0.105712	0.0012677	-0.160064	-0.209121	-0.207632	-0.81268	-0.00795417	7.53766e-05
ENSG00000173267.14	chr10	SNCG	86958599	86958818	-0.657172	-0.541188	0.112288	0.453406	0.0930581	-0.00045312	0.312387	-0.0589879	0.591953	-1.16958	7.59441e-05
ENSG00000213983.12	chr14	AP1G2	23559565	23559850	-0.490317	-0.813228	-0.651213	-0.199498	-0.629244	-0.77316	-0.661715	-0.934703	-0.700163	-0.155638	7.82312e-05
ENSG00000185860.13	chr1	CCDC190	162824458	162825181	0.987381	0.868013	-0.000506043	-0.490991	0.475171	0.62407	-0.198841	0.494667	0.00934193	1.09768	8.537e-05
ENSG00000119922.10	chr10	IFIT2	89283694	89283891	-0.0949187	-0.490371	-0.716432	0.147025	-0.585825	-0.466613	-0.599503	-0.674423	-0.811004	0.603744	8.55232e-05
ENSG00000119673.14	chr14	ACOT2	73567620	73568129	0.0857633	0.0502879	0.0814294	0.243424	-0.0955413	0.283843	-0.0261898	0.0244847	0.0370662	0.93737	8.85202e-05
ENSG00000139567.12	chr12	ACVRL1	51906908	51906993	-0.577209	-0.856443	-0.849731	-0.0881755	-0.44679	-0.68274	-0.713355	-0.936675	-0.716305	0.0344189	8.85202e-05
ENSG00000135439.11	chr12	AGAP2	57723761	57726794	-1.36161	-1.80374	-0.387739	0.112773	-0.792222	-0.746626	0.25546	-1.29908	0.295378	-0.607177	8.85809e-05
ENSG00000204257.15	chr6	HLA-DMA	32948613	32948868	-0.851684	-1.11921	-0.900976	0.06537	-0.983459	-1.33158	-0.712595	-1.2995	-0.372103	-0.339956	8.88337e-05
ENSG00000100968.14	chr14	NFATC4	24365673	24365718	0.0182637	-0.263424	-0.682248	0.18018	-0.408612	-0.268655	-0.680684	-0.460478	-0.639744	0.805212	9.17755e-05
ENSG00000160469.17	chr19	BRSK1	55282072	55282208	-0.917733	-0.883843	-0.153366	-0.171713	-0.538117	-1.05413	0.136664	-0.829251	0.0281292	-0.388591	9.73519e-05
ENSG00000161642.17	chr12	ZNF385A	54369133	54370486	-0.713706	-0.991563	-0.542421	-0.15943	-0.844929	-0.781781	-0.491094	-0.727676	-0.635396	0.01822	0.000100759
ENSG00000116032.5	chr19	GRIN3B	1000419	1000863	-0.571701	-0.636881	-0.74013	0.176712	-1.70596	0.427699	-1.7369	-0.693679	-0.211774	1.41073	0.000101403
ENSG00000135205.15	chr7	CCDC146	77122434	77122468	-0.436107	-1.04472	-1.06376	-0.0836276	-0.747065	-1.43381	-0.776024	-1.48917	-1.08205	-0.0305317	0.000103335
ENSG00000125864.14	chr20	BFSP1	17493905	17495029	-0.403755	-0.668879	-0.571765	0.260849	-0.468403	-0.620689	-0.574973	-0.884273	-0.299965	0.988982	0.000103751
ENSG00000125744.12	chr19	RTN2	45485294	45485789	0.104262	0.228821	-0.0416375	0.290894	-0.0469732	0.186944	-0.421664	-0.0343329	0.0232283	1.15641	0.000108753
ENSG00000116661.11	chr1	FBXO2	11637018	11637669	-0.758215	-1.0778	-1.64658	0.0238531	-0.699283	-0.972721	-0.444452	-1.48974	-0.312406	1.17544	0.000110611
ENSG00000198885.9	chr2	ITPRIPL1	96325331	96325565	-0.437697	-0.448204	-0.236166	-0.245828	-0.294162	-0.280713	-0.17905	-0.48118	-0.226551	-1.1128	0.00011124
ENSG00000173821.19	chr17	RNF213	80260866	80260902	-0.020879	-0.228297	-0.326312	-0.253231	-0.384393	-0.25568	-0.205635	-0.426985	-0.866651	0.245835	0.000111459
ENSG00000139899.11	chr14	CBLN3	24426545	24427986	-0.319086	-0.864106	-0.884782	0.0303548	-1.02251	-0.733719	-0.783651	-1.07452	-0.906985	0.621957	0.000115595
ENSG00000184564.11	chr13	SLITRK6	85792790	85796532	-0.883961	-1.5174	-2.16202	-0.0313696	-1.77424	-1.8477	-2.02674	-1.62514	-1.8907	0.72123	0.000120535
ENSG00000217930.8	chr16	PAM16	4331549	4331774	0.138894	0.56048	0.576204	0.40945	0.58334	0.683901	0.513467	0.622102	0.810141	0.115713	0.000121829
ENSG00000204540.11	chr6	PSORS1C1	31114750	31114891	-0.601207	-1.08919	-0.974291	-0.130764	-0.709004	-1.59402	-0.828656	-0.777969	-0.515421	0.377202	0.000124919
ENSG00000110628.15	chr11	SLC22A18	2899721	2899806	-0.413692	-0.46491	-0.341668	0.309467	-0.499439	-0.328487	-0.58721	-0.520707	-0.498353	0.915875	0.000127498
ENSG00000171812.13	chr1	COL8A2	36095239	36099487	-1.04262	-1.49838	-0.743731	-0.378368	-0.691825	-1.77821	-0.598954	-1.31848	-0.906274	-0.235695	0.000127542
ENSG00000177169.10	chr12	ULK1	131894622	131895112	0.0565211	0.0632195	-0.157252	0.33955	-0.0465884	0.0889873	-0.057863	-0.126881	-0.201735	1.14847	0.000127878
ENSG00000071054.16	chr2	MAP4K4	101696850	101697064	0.31566	0.631461	0.606926	0.146615	0.923692	0.67741	0.649257	0.813522	0.572733	-0.0618153	0.000129024
ENSG00000127325.19	chr12	BEST3	69643360	69643787	-0.605464	-0.665213	0.578747	-0.186249	-0.04706	-0.593317	0.779072	0.0739821	0.548599	-1.06916	0.000129024
ENSG00000168938.6	chr5	PPIC	123023250	123024003	0.127032	8.49319e-05	-0.253161	0.161078	0.0179903	0.0185776	-0.364144	-0.124401	-0.123037	0.92303	0.000130278
ENSG00000108852.14	chr17	MPP2	43875357	43877983	-1.19634	-1.39591	-0.620232	-0.643517	-0.945123	-1.38157	-0.498708	-1.39976	-0.818399	-1.06735	0.000135279
ENSG00000162545.6	chr1	CAMK2N1	20482391	20483719	0.605877	0.871448	0.441709	0.273834	0.55801	0.755593	0.439226	0.933324	0.493972	0.225296	0.000135611
ENSG00000087301.9	chr14	TXNDC16	52430596	52432587	-0.427697	-0.767695	-1.06804	-0.428934	-0.790012	-0.929391	-0.645378	-0.897866	-0.960288	-0.642189	0.000137607
ENSG00000119669.5	chr14	IRF2BPL	77024543	77028708	0.152848	0.241333	-0.29578	0.203516	-0.0297193	0.402601	-0.178167	-0.0183748	-0.303609	1.37437	0.000141681
ENSG00000188177.14	chr2	ZC3H6	112275597	112276026	-0.108443	-0.39142	-0.673086	-0.22511	-0.472753	-0.578445	-0.241967	-0.539951	-0.941383	-0.0542042	0.000147237
ENSG00000120549.18	chr10	KIAA1217	23694746	23695234	-0.401647	-0.733496	-0.284082	0.0997617	-0.507905	-0.610825	-0.220382	-0.915484	-0.534634	-0.220468	0.000148155
ENSG00000099330.9	chr19	OCEL1	17226213	17226353	-0.0431377	-0.222553	-0.46207	0.356116	-0.201749	0.0785209	-0.496115	-0.30403	0.0153731	0.864054	0.000151001
ENSG00000105426.16	chr19	PTPRS	5158495	5159104	-0.474794	-0.702283	-0.755014	-0.116016	-0.582526	-0.646426	-0.536937	-0.818684	-0.914775	0.201417	0.000153684
ENSG00000148680.16	chr10	HTR7	90740823	90742528	-0.126378	-0.103066	-0.052766	0.0443284	-0.199675	0.0531551	0.147161	-0.07	0.0591478	-0.840677	0.000154188
ENSG00000110693.18	chr11	SOX6	15966449	15973112	-0.722938	-1.03327	-1.07052	-0.24344	-1.43386	-1.22415	-0.708939	-1.15084	-1.34127	0.514899	0.00015578
ENSG00000137809.17	chr15	ITGA11	68296532	68303130	-0.00618932	-0.305013	-0.692648	-0.0195481	-0.49143	-0.348413	-0.772554	-0.56672	-0.817975	0.660784	0.000157862
ENSG00000168404.13	chr16	MLKL	74671855	74672538	0.200899	0.498169	0.786599	0.190189	0.856579	0.601649	0.612333	0.668589	0.616755	0.0553357	0.000159205
ENSG00000134871.19	chr13	COL4A2	110305812	110305943	0.330093	0.256027	-0.15493	0.127666	0.176886	0.0485848	-0.246809	0.0228989	-0.261083	1.08689	0.000160526
ENSG00000163694.15	chr4	RBM47	40423267	40426143	-0.992644	-0.938202	-0.162465	-0.0500911	-0.244466	-0.689535	-0.0747591	-0.767245	-0.477747	-1.44588	0.000162548
ENSG00000068078.18	chr4	FGFR3	1793293	1793465	-0.975859	-1.46602	-0.643324	-0.583634	-1.77734	-1.36044	-0.792985	-1.40087	-1.05899	-0.0352209	0.000162803
ENSG00000008513.16	chr8	ST3GAL1	133454848	133459937	0.379855	0.628312	0.926892	0.0924564	0.7733	0.605834	0.550944	0.761665	0.379919	0.484345	0.000164962
ENSG00000112294.13	chr6	ALDH5A1	24494867	24495350	-0.0945249	-0.617461	-0.975344	-0.381976	-0.431037	-0.423252	-0.615554	-0.554214	-0.691825	0.329682	0.000169663
ENSG00000136826.15	chr9	KLF4	107484852	107485926	0.234	0.165527	-0.277015	0.5117	-0.163676	0.242038	0.0578298	0.1363	0.030728	1.5159	0.00016982
ENSG00000131459.13	chr5	GFPT2	180300698	180301608	0.0580922	0.90653	1.47756	1.07407	1.57506	1.35241	1.60304	1.62043	1.61722	-0.506035	0.000176928
ENSG00000197594.13	chr6	ENPP1	131808016	131808275	-0.322823	-0.343095	0.0539415	-0.0296005	0.0694439	-0.179019	0.404053	0.0206453	0.199187	-1.12961	0.000177584
ENSG00000244694.7	chr6	PTCHD4	47878028	47879936	-0.163526	0.0808332	-0.901576	-0.0763353	-0.5323	-0.280121	-1.30132	-0.342074	-1.84453	0.753444	0.000179135
ENSG00000171045.16	chr8	TSNARE1	142212080	142212313	-0.578007	-0.3271	-0.764746	0.572237	-0.661891	0.147505	-0.169958	-0.848781	-0.711426	1.47235	0.000179136
ENSG00000099953.10	chr22	MMP11	23768226	23768793	-0.637544	-0.695007	-0.828691	-0.16447	-0.85834	-0.71772	-0.815683	-0.793568	-1.00837	0.865187	0.000180597
ENSG00000142303.14	chr19	ADAMTS10	8580240	8581002	0.355529	0.0586745	-0.840701	0.131535	-0.177332	-0.335028	-0.857549	-0.646439	-1.5398	1.90813	0.00018564
ENSG00000179403.12	chr1	VWA1	1434861	1435146	-0.473149	-0.805289	-0.434973	0.575813	-0.537638	-0.403026	-0.0612137	-0.703975	-0.200591	0.639875	0.000189854
ENSG00000124678.18	chr6	TCP11	35118071	35118501	0.0259013	0.694616	1.20269	0.632145	1.06858	0.968081	1.02554	1.08107	1.31937	-0.748004	0.000190025
ENSG00000126860.11	chr17	EVI2A	31317560	31319023	0.121891	0.142033	0.0430051	-0.0879882	0.161049	0.118557	0.356352	0.291689	0.265359	-1.57413	0.000195119
ENSG00000140030.6	chr14	GPR65	88005135	88005222	-0.0891601	0.0535169	0.275121	-0.107495	0.122598	0.0101497	0.423244	0.187967	0.38594	-0.853683	0.000207122
ENSG00000118004.17	chr2	COLEC11	3594832	3595168	0.693943	0.273542	-0.408011	0.499105	0.480628	0.370713	-0.863856	0.390577	-0.0245295	1.99944	0.000208907
ENSG00000107485.18	chr10	GATA3	8045378	8045515	0.645905	0.609233	-0.156118	-0.233926	0.0493276	-0.290583	-0.191297	-0.0222141	-0.263671	1.23197	0.000215336
ENSG00000167657.14	chr19	DAPK3	3958453	3959637	0.241228	0.326475	0.368134	0.185947	0.259063	0.370351	0.00303633	0.22357	0.322051	1.11611	0.000224677
ENSG00000054654.16	chr14	SYNE2	63852983	63853143	-0.138491	-0.586501	-0.405494	-0.532477	-0.485007	-0.759033	-0.200162	-0.765197	-0.957117	0.39942	0.00023696
ENSG00000165084.16	chr8	C8orf34	68330955	68331339	0.878317	0.885024	0.353743	0.206146	0.579376	0.645455	0.168308	0.551869	0.249269	1.41034	0.00023696
ENSG00000113140.11	chr5	SPARC	151661096	151663599	0.236557	0.200196	-0.189945	0.113871	0.0375526	0.0313178	-0.358319	0.0294052	-0.270711	0.931498	0.000239318
ENSG00000169750.9	chr17	RAC3	82031678	82031796	0.290658	0.454221	0.0807815	0.413118	0.153841	0.312634	-0.249939	0.268715	0.191757	0.825402	0.000248879
ENSG00000203797.10	chr6	DDO	110391771	110393342	-0.685613	-0.844269	-0.96148	0.0966392	-0.823952	-0.50601	-0.860072	-1.09445	-0.800004	-0.154494	0.000249392
ENSG00000135437.9	chr12	RDH5	55720367	55720771	-0.575282	-0.439056	-0.0628261	0.162643	0.286875	-0.0584757	0.375875	0.119819	0.341762	-0.867263	0.000251324
ENSG00000265118.5	chr17	AC134669.1	31305213	31305630	0.165378	0.0990841	0.0315593	-0.107387	0.0903471	0.00436479	0.311354	0.232289	0.117689	-1.39287	0.00025897
ENSG00000144369.13	chr2	FAM171B	186694060	186694411	-0.635098	-1.00924	-0.66819	-0.403833	-0.725882	-0.938469	-0.437746	-1.0511	-0.845701	-0.67125	0.000263558
ENSG00000128165.9	chr22	ADM2	50481543	50481763	0.98748	1.13664	-0.187365	0.50873	0.516331	1.12648	-0.80726	0.593845	-0.531118	2.80493	0.000272543
ENSG00000140937.14	chr16	CDH11	64943753	64948099	0.671316	0.805518	0.607275	-0.0582543	0.697357	0.606766	0.445604	0.892525	0.00616043	1.35787	0.00027277
ENSG00000005108.16	chr7	THSD7A	11370365	11375878	0.219012	-0.422887	-0.239965	-0.152524	-0.735261	-0.740712	-0.397893	-0.799172	-0.944022	0.552163	0.000277918
ENSG00000143473.13	chr1	KCNH1	210676823	210677380	0.511504	0.455681	-0.315563	-0.147744	-0.109759	-0.454592	-0.233749	0.072529	-0.455115	1.64259	0.000292961
ENSG00000248235.6	chr8	AC037459.1	22589274	22589374	0.268828	0.363435	-0.153189	0.25511	-0.0034819	0.289519	-0.177345	0.226162	0.21348	0.865921	0.000297603
ENSG00000070669.17	chr7	ASNS	97851677	97852468	0.789937	0.866357	0.056786	0.672573	0.4201	0.706475	-0.279432	0.443105	-0.0893228	1.45407	0.000308182
ENSG00000134864.10	chr13	GGACT	100530164	100532601	0.256964	0.264267	-0.10449	0.548193	0.0453051	0.0956121	-0.248767	0.0733024	-0.458874	1.07415	0.000309293
ENSG00000157150.5	chr3	TIMP4	12153068	12153712	0.12816	-0.0805479	-0.499793	0.324581	-0.197373	0.0897408	-0.474606	-0.267048	-0.339585	0.931206	0.000309293
ENSG00000134107.5	chr3	BHLHE40	4979437	4979798	0.0748364	0.5453	0.977809	0.52612	0.794518	0.630319	0.685554	0.945035	0.910371	-0.689377	0.000312039
ENSG00000261236.8	chr8	BOP1	144262045	144262317	0.389333	0.827276	0.776777	0.447796	0.817309	0.834629	0.690738	1.02661	0.997933	0.298102	0.000323757
ENSG00000128342.5	chr22	LIF	30240453	30244061	-0.391155	0.131158	1.33366	0.917794	0.947487	0.425219	0.977379	0.952052	1.19469	-1.4065	0.000326079
ENSG00000104321.11	chr8	TRPA1	72019917	72020023	0.118372	0.331668	0.303863	-0.254358	0.227319	0.583574	0.50672	0.470885	0.461459	-1.02001	0.000346336
ENSG00000219626.9	chr2	FAM228B	24076526	24076615	-0.180297	-0.388933	-0.79531	-0.154561	-0.359383	-0.309764	-0.292415	-0.580962	-0.80554	0.205875	0.000349792
ENSG00000106571.14	chr7	GLI3	41960949	41966641	0.011535	-0.213099	-0.470801	-0.121835	-0.649005	-0.279986	-0.37201	-0.496012	-0.837726	0.0827248	0.000355257
ENSG00000128567.17	chr7	PODXL	131500262	131504508	-0.16979	-0.00419008	0.690887	-0.410181	0.0869033	0.0377725	0.604662	0.016881	-0.0849524	-0.987359	0.000376442
ENSG00000146054.18	chr5	TRIM7	181193924	181195677	0.398261	0.804105	0.475819	0.292283	0.420971	0.803794	0.0572713	0.522519	0.336243	1.07559	0.000385547
ENSG00000196739.15	chr9	COL27A1	114155537	114156012	0.327715	0.507401	0.461796	0.203748	0.698594	0.3458	0.3798	0.460928	0.226783	1.33398	0.00038834
ENSG00000277971.1	chr22	AC007731.4	20429241	20429355	0.0897117	0.0843318	-0.0102092	0.0818405	-0.300199	0.17221	-0.0974941	-0.156351	-0.105041	1.03399	0.000390472
ENSG00000100889.12	chr14	PCK2	24094053	24094133	0.234125	0.185712	-0.0305561	0.388347	0.0362114	0.182701	-0.297228	0.121925	-0.0537803	1.34392	0.000393893
ENSG00000163050.17	chr1	COQ8A	226897536	226899555	-0.277886	-0.464556	-0.90521	0.0355043	-0.670276	-0.345169	-0.479641	-0.600314	-0.399831	-0.0276349	0.000397369
ENSG00000160323.18	chr9	ADAMTS13	133414358	133414644	-0.460129	-1.29745	-1.07064	0.572992	-0.557191	-0.931072	-1.11397	-0.738478	-1.60591	1.18962	0.00040545
ENSG00000162032.16	chr16	SPSB3	1776712	1777443	0.189553	0.140632	-0.324659	0.416559	-0.153375	0.295738	-0.200962	0.148233	0.0969441	0.889481	0.000417907
ENSG00000149968.12	chr11	MMP3	102835801	102836226	0.348824	1.28155	1.16099	0.469763	1.09906	0.848599	1.65137	1.37266	1.96741	0.482734	0.000427229
ENSG00000157368.10	chr16	IL34	70579895	70580049	0.110135	0.00113691	-1.12656	1.01109	-0.293133	0.0522232	-1.59983	-1.05509	-0.992015	1.40232	0.000427229
ENSG00000156113.23	chr10	KCNMA1	76869601	76877893	0.389513	0.820013	0.869637	0.483274	1.02043	0.88994	1.01243	1.31547	0.914831	-0.00157084	0.000430092
ENSG00000171310.11	chr12	CHST11	104455295	104455636	-0.104455	0.357021	0.810477	0.171104	0.753984	0.476808	0.937367	0.73341	0.76399	-0.409494	0.000430092
ENSG00000185112.6	chr3	FAM43A	194685883	194689037	0.551357	0.706372	-0.249989	0.706411	0.164195	1.02254	-0.291095	0.347868	-0.0282337	2.23807	0.00044103
ENSG00000172733.11	chr8	PURG	30995802	30996697	-0.367201	-1.39996	-0.912225	-0.754238	-1.51223	-1.43692	-0.744826	-1.18375	-0.990561	-0.279594	0.000446549
ENSG00000197816.14	chr9	CCDC180	97307304	97307371	-0.0800936	-0.860467	-0.83357	0.0431679	-0.577098	-0.410818	-0.79825	-1.05114	-1.06838	0.686066	0.000475381
ENSG00000154263.17	chr17	ABCA10	69147214	69147440	-0.555723	-0.737441	-0.712431	-0.634919	-1.25126	-1.49886	-1.13282	-1.74168	-1.07432	-0.0506295	0.000501125
ENSG00000168952.15	chr14	STXBP6	24809656	24812732	-0.756497	-1.34714	-0.700088	-0.990107	-1.10225	-1.36846	-0.859647	-1.11252	-0.607449	-0.472565	0.000505515
ENSG00000149451.17	chr20	ADAM33	3667965	3669000	-1.64865	-1.51182	-1.39779	-0.307471	-1.51655	-1.83264	-1.29486	-2.15787	-1.9041	0.193015	0.000507527
ENSG00000267314.1	chr19	AC104532.1	5904841	5905081	-0.0262657	0.229258	-0.641476	0.456959	-0.138241	0.167179	-1.04374	-0.705005	-0.00731023	1.61788	0.0005183
ENSG00000117877.10	chr19	CD3EAP	45406209	45406718	0.661686	0.91717	0.679485	0.131894	0.837914	0.747184	0.34752	0.939628	0.668214	0.123409	0.000543187
ENSG00000123933.17	chr4	MXD4	2247432	2250701	0.0679216	-0.0413688	-0.624957	0.32576	-0.332124	0.135638	-0.430442	-0.252406	-0.287544	1.05209	0.000548035
ENSG00000184292.7	chr1	TACSTD2	58575433	58577252	-0.949465	-0.170149	0.141162	0.457292	-0.037825	0.15513	0.713348	0.223983	1.02111	-0.244421	0.000554055
ENSG00000084636.18	chr1	COL16A1	31652263	31652853	0.358678	0.311816	-0.0664469	0.303717	0.344645	0.198021	-0.23433	0.185666	-0.115939	1.71467	0.000567036
ENSG00000114923.17	chr2	SLC4A3	219627394	219627492	-0.64139	-0.795571	-0.556167	-0.193171	-0.407079	-0.897242	-0.521906	-0.814424	-0.71819	0.612235	0.000574733
ENSG00000168300.14	chr8	PCMTD1	51817575	51820718	-0.184286	-0.330667	-0.94863	-0.0942736	-0.651357	-0.63675	-0.627196	-0.68296	-1.02644	-0.105627	0.000607088
ENSG00000056558.11	chr9	TRAF1	120902393	120905238	0.0885712	0.00732835	0.286675	0.167058	0.0317158	-0.0645224	-0.126168	-0.0697436	-0.228736	0.853443	0.000609196
ENSG00000196923.14	chr5	PDLIM7	177483394	177483730	0.279823	0.353984	0.338424	0.269986	0.262062	0.374741	0.123817	0.287055	0.199849	1.11964	0.000618229
ENSG00000198624.13	chr5	CCDC69	151181052	151183614	-1.09447	-1.34447	-0.702764	-0.202383	-0.734953	-1.17391	-0.230128	-1.1702	-0.761592	-0.51468	0.00061848
ENSG00000168734.14	chr20	PKIG	44531785	44531978	-0.0984793	-0.282905	-0.26334	0.14943	-0.144355	-0.0530679	-0.172342	-0.108002	-0.0649365	0.881492	0.000619245
ENSG00000196924.17	chrX	FLNA	154348524	154349036	0.212194	0.230715	0.188524	-0.0940822	0.200917	0.168898	0.074389	0.262462	-0.119506	0.947491	0.000620814
ENSG00000124216.4	chr20	SNAI1	49982980	49983141	0.000928076	0.0470944	0.0602759	0.452107	-0.0476944	-0.113395	0.085715	0.201295	0.296138	1.56273	0.000646386
ENSG00000116285.13	chr1	ERRFI1	8004404	8004558	0.279595	0.647427	0.851924	0.206545	0.688033	0.509046	0.781806	0.942226	0.594217	0.189093	0.000648952
ENSG00000172824.16	chr16	CES4A	66988589	66988830	-0.607842	-1.02214	-0.563315	-0.227711	-0.754895	-0.972421	-0.376236	-1.22456	-0.809973	-0.258024	0.000649601
ENSG00000101670.12	chr18	LIPG	49560699	49561890	0.44913	1.71154	3.02663	1.57394	2.68931	1.94762	2.42098	3.03729	2.33114	-0.991153	0.000655803
ENSG00000126218.12	chr13	F10	113122799	113122925	-0.258297	-0.648461	-0.940907	0.494885	-0.709812	-0.569223	-0.952877	-0.719588	-0.896637	1.02354	0.000657585
ENSG00000123892.12	chr11	RAB38	88113251	88114140	-0.755215	-0.267347	0.600304	-0.176231	0.00972621	0.147107	0.421406	0.0134762	0.180699	-1.68659	0.000664195
ENSG00000183160.9	chr12	TMEM119	108589851	108592397	1.24277	0.319435	-1.37213	1.35989	0.113038	0.938499	-1.10456	1.19547	-0.0526407	4.24823	0.000694865
ENSG00000158716.9	chr1	DUSP23	159780932	159781000	0.39389	0.780268	0.201775	0.280439	0.464251	0.876177	0.174994	0.512731	0.494416	1.34495	0.000705995
ENSG00000137502.10	chr11	RAB30	82973133	82982415	-0.356745	-0.791812	-0.647367	-0.574708	-0.828386	-0.947925	-0.581216	-0.897864	-0.945016	-0.0298351	0.000707774
ENSG00000162745.10	chr1	OLFML2B	161983192	161984276	-0.421874	-1.13526	-0.652901	-0.545744	-0.642146	-0.667567	-1.21167	-0.824837	-0.709411	0.864467	0.000739627
ENSG00000149591.17	chr11	TAGLN	117199370	117199432	0.132677	0.190068	0.0740745	-0.0615034	0.139604	0.0110909	-0.336383	0.0538717	-0.0109683	0.977277	0.000786443
ENSG00000135605.13	chr4	TEC	48135783	48137499	-1.13646	-1.02332	-0.279747	-0.328246	-0.599975	-1.09274	-0.452404	-1.04384	-0.479426	-0.875785	0.000792705
ENSG00000172500.12	chr11	FIBP	65883741	65884043	0.270287	0.303079	-0.0587949	0.337797	0.25796	0.273026	-0.197074	0.21452	0.173857	0.849097	0.000795505
ENSG00000054793.14	chr20	ATP9A	51596514	51601347	0.00167148	-0.19924	-0.682566	-0.279142	-0.417505	-0.295155	-0.635796	-0.520248	-0.91211	0.109531	0.000818398
ENSG00000150636.17	chr18	CCDC102B	68715209	68715611	-0.361912	-1.05377	-1.13244	0.24052	-0.776658	-0.731168	-0.592508	-1.2254	-0.551998	0.19937	0.000824148
ENSG00000110723.12	chr11	EXPH5	108505435	108514875	-0.425979	-1.63752	-1.43128	-1.13242	-1.24181	-1.39842	-0.866731	-1.47771	-1.22888	-0.524768	0.000843781
ENSG00000146278.11	chr6	PNRC1	89080751	89080973	0.180519	-0.0489974	-0.762881	0.389796	-0.44233	-0.0787539	-0.549739	-0.339438	-0.556419	0.980557	0.000846225
ENSG00000177732.8	chr20	SOX12	325595	330224	0.31119	0.374594	-0.00523922	0.383401	0.166757	0.352998	-0.0807589	0.302361	0.0858882	1.13683	0.000884323
ENSG00000284895.1	chr1	AC119676.1	41585306	41585318	0.473442	1.26054	1.02632	0.149132	1.1967	1.10111	0.672764	1.39936	0.683566	-0.803541	0.000885747
ENSG00000179841.8	chr14	AKAP5	64465499	64465613	-0.462192	-0.708789	-0.024872	-0.193067	-0.244452	-0.7578	-0.0715578	-0.729742	-0.248807	0.801837	0.000886295
ENSG00000154529.14	chr9	CNTNAP3B	41890314	41894110	0.827221	0.670291	0.334775	0.227202	0.584925	0.74554	0.222364	0.572722	0.0495385	1.07206	0.000911679
ENSG00000204314.12	chr6	PRRT1	32148359	32149398	-0.451139	-0.743366	-0.956702	0.334205	-0.508662	-0.667841	-0.696053	-0.930187	-0.854628	0.561212	0.000919
ENSG00000214376.6	chr11	VSTM5	93818232	93820612	-0.313199	-0.746524	-0.052709	0.0430889	-0.746071	-0.946081	-0.185173	-0.95339	-0.590789	-0.390158	0.000926175
ENSG00000113721.14	chr5	PDGFRB	150113839	150115946	0.223639	0.145004	-0.43191	0.290098	-0.0829185	0.164597	-0.243491	0.205659	-0.275233	1.28774	0.000927869
ENSG00000131095.13	chr17	GFAP	44903159	44907388	-1.64466	-1.72333	-0.633867	-0.400257	-1.68156	-1.17636	-1.10826	-1.78524	-0.583109	-0.800993	0.00094552
ENSG00000163827.13	chr3	LRRC2	46515385	46519063	-0.0625423	-0.116382	-0.807562	-0.375577	-0.471919	-0.337905	-0.791322	-0.865865	-0.709073	0.425409	0.000949607
ENSG00000128655.18	chr2	PDE11A	177623244	177629562	-0.713137	-1.12212	-0.875036	-0.872432	-1.29982	-1.58346	-0.626769	-1.47328	-0.867473	-0.796039	0.000950008
ENSG00000164142.16	chr4	FAM160A1	151409176	151409465	-0.365135	-0.782596	-0.59344	-0.592148	-1.23053	-1.10067	-0.416833	-1.29465	-1.212	0.115908	0.000959308
ENSG00000163492.15	chr2	CCDC141	178829757	178834440	-1.22638	-2.24357	0.31342	0.251532	-0.331181	-1.39248	0.0520004	-0.713785	-0.252244	2.12975	0.000968552
ENSG00000163617.11	chr3	CCDC191	113964137	113965359	-0.0608961	-0.393371	-0.616408	-0.264943	-0.479699	-0.834196	-0.401462	-0.399089	-0.844379	0.427423	0.000968552
ENSG00000257704.4	chr19	INAFM1	47274885	47275723	-0.138938	0.0596308	-0.138089	0.309206	-0.0601264	0.129944	-0.168754	-0.133112	0.325809	1.00447	0.000982109
ENSG00000102878.16	chr16	HSF4	67164681	67164934	-0.0161131	-0.261535	-0.811477	0.0773284	-0.458856	-0.552587	-0.730904	-0.518343	-1.09466	1.14413	0.000995563
ENSG00000274070.2	chr7	CASTOR2	74964705	74965098	-0.52598	-0.689828	-0.99394	-0.0727226	-0.6952	-0.584391	-0.471403	-0.954792	-0.687376	-0.441088	0.000995563
ENSG00000136378.15	chr15	ADAMTS7	78759206	78759578	0.0431173	-0.106608	-0.244906	0.0889809	-0.250707	-0.0991037	-0.170502	-0.183009	-0.317294	0.999306	0.00104593
ENSG00000246705.4	chr12	H2AFJ	14774383	14775026	0.241915	0.185943	-0.0958859	0.422462	0.0952533	0.348972	-0.0280919	0.137608	0.351722	1.11926	0.00104668
ENSG00000168306.13	chr3	ACOX2	58505136	58505286	-0.657335	-1.10251	-0.228639	-0.0097069	-0.689637	-1.03604	-0.628069	-0.640591	-0.36716	-2.12342	0.00105085
ENSG00000135736.6	chr16	CCDC102A	57512181	57512870	-0.193908	-0.419514	-0.279742	0.32167	-0.320228	0.0802543	-0.325179	-0.441025	-0.0660483	1.30937	0.00106897
ENSG00000079215.14	chr5	SLC1A3	36606355	36606735	0.270891	0.208163	-0.167465	0.162474	-0.0403395	-0.0686233	-0.260028	-0.13951	-0.46889	1.05257	0.00107095
ENSG00000095015.6	chr5	MAP3K1	56815549	56816055	-0.0416616	-0.389967	-0.523735	-0.550514	-0.817686	-0.595316	-0.62596	-0.737012	-0.964755	0.0757711	0.00107353
ENSG00000160161.9	chr19	CILP2	19538248	19538413	-0.978714	-1.7767	-0.153564	0.80627	-0.590667	-0.344943	-0.138851	-0.699675	0.182445	-0.19578	0.00107902
ENSG00000183153.7	chr17	GJD3	40360652	40364737	0.17194	-0.288515	-0.862585	0.175899	-0.397131	-0.264195	-0.964688	-0.366449	-0.442441	0.925315	0.00110808
ENSG00000139597.18	chr13	N4BP2L1	32400723	32403200	-0.345202	-0.984823	-1.24975	0.080345	-1.22932	-1.15211	-1.08985	-0.985846	-1.17349	0.118681	0.00111365
ENSG00000186472.20	chr7	PCLO	82754012	82758715	-1.04067	-1.52982	-0.873278	-0.471634	-1.13729	-1.31116	-0.486069	-1.30607	-0.88448	-0.489481	0.0011342
ENSG00000100003.18	chr22	SEC14L2	30396941	30397170	0.257982	0.592351	0.89693	0.62734	0.768436	0.806573	0.814169	0.927861	0.926236	-0.519189	0.00115884
ENSG00000004139.14	chr17	SARM1	28364356	28364475	0.0566741	0.246893	0.0370547	0.269953	0.130236	0.210602	-0.00562057	0.169875	-0.0506433	0.872401	0.00117338
ENSG00000164638.10	chr7	SLC29A4	5274369	5274491	-1.15819	-1.72031	-1.22694	-0.365907	-1.15085	-1.29084	-0.75827	-1.52307	-0.717311	-0.825753	0.00117385
ENSG00000160214.13	chr21	RRP1	43789513	43789695	0.259131	0.558184	0.640682	0.288349	0.795768	0.555188	0.511251	0.784116	0.94224	0.235169	0.00118932
ENSG00000115598.10	chr2	IL1RL2	102187006	102187086	-0.197972	-0.0703337	0.364146	0.23656	0.33458	0.121953	0.599131	0.539698	0.435512	-1.2863	0.00118982
ENSG00000184307.15	chr3	ZDHHC23	113947901	113948190	-1.09683	-1.25023	-0.782675	-0.747532	-1.30685	-1.27191	-0.478679	-1.39128	-1.03768	-1.01267	0.00119943
ENSG00000129003.18	chr15	VPS13C	61852389	61854558	-0.131083	-0.39804	-0.345068	-0.467892	-0.385613	-0.536447	-0.131335	-0.464316	-1.00318	-0.114249	0.0012166
ENSG00000118513.19	chr6	MYB	135181308	135181536	0.504698	1.00092	0.911862	-0.244368	0.895782	0.820061	0.256326	0.866208	0.693105	-0.5109	0.00124118
ENSG00000183010.17	chr17	PYCR1	81932384	81933376	0.41244	0.595747	0.15043	0.462043	0.142762	0.524288	-0.217742	0.461757	0.161137	1.04723	0.0012728
ENSG00000102531.16	chr13	FNDC3A	48975912	48976177	-0.241044	-0.185604	0.262639	-0.082033	0.0597138	-0.238671	0.44189	0.0774687	-0.0266682	-0.920829	0.00128522
ENSG00000009694.13	chrX	TENM1	124375903	124381294	0.497712	0.24779	-0.635114	-0.417408	0.119526	-0.479786	-0.562661	-0.398734	-1.63723	0.709601	0.0012997
ENSG00000107821.14	chr10	KAZALD1	101061841	101062115	-0.11038	-0.599662	-0.928297	-0.117817	-0.589576	-0.281337	-0.400816	-0.294963	-0.208583	0.451595	0.00133052
ENSG00000105655.19	chr19	ISYNA1	18434388	18435117	-0.703303	-0.731983	-0.46461	0.262	-0.695987	-0.457842	-0.546205	-0.937917	0.0190371	0.0770652	0.00133459
ENSG00000111801.16	chr6	BTN3A3	26440472	26440648	-0.273829	-0.659033	-0.961428	0.162047	-0.48011	-0.389251	-0.702207	-0.986417	-0.69638	0.233985	0.00133459
ENSG00000183378.11	chr11	OVCH2	7689438	7689602	0.3346	0.235467	-0.466757	-0.646321	-0.0325903	-0.12807	-1.26825	-0.366521	-0.847868	0.728043	0.0013667
ENSG00000198467.15	chr9	TPM2	35681992	35682904	0.195853	0.21453	-0.050705	0.183932	0.24325	0.181038	-0.139353	0.195422	0.408181	1.34806	0.00138252
ENSG00000138798.13	chr4	EGF	109912883	109913462	-0.597455	-1.11361	-0.206582	0.179304	-0.772227	-1.58972	-0.303773	-2.15619	-1.87105	0.623986	0.00139828
ENSG00000138111.14	chr10	MFSD13A	102461395	102461450	-0.455031	-0.996505	-0.686054	-0.288585	-0.834958	-0.993941	-0.805178	-0.652631	-0.549535	-0.295896	0.00139934
ENSG00000171873.8	chr20	ADRA1D	4220630	4222130	1.50689	2.41694	2.00438	1.02547	1.26184	2.32723	1.47245	2.18936	1.65465	0.912226	0.00151691
ENSG00000119714.11	chr14	GPR68	91232532	91235179	-0.14314	0.786913	0.8587	0.663591	1.07189	0.842891	1.18727	1.0434	1.19429	-0.92828	0.0015264
ENSG00000162591.16	chr1	MEGF6	3487951	3490589	-0.13737	-0.371865	-1.51903	-0.219908	-1.11036	-0.809873	-1.5213	-2.19385	-2.16555	0.870379	0.00154211
ENSG00000178685.14	chr8	PARP10	143977153	143977830	0.0534842	-0.108435	-0.215723	0.269831	-0.130879	0.0569441	-0.498285	-0.321002	-0.0773299	0.942186	0.00165086
ENSG00000125648.15	chr19	SLC25A23	6436079	6436464	-0.144511	-0.225707	-0.566639	-0.237122	-0.398349	-0.426038	-0.824623	-0.39332	-0.953473	0.569462	0.00166746
ENSG00000135838.13	chr1	NPL	182789293	182789805	0.10285	0.137757	-0.428408	-0.216589	-0.392629	-0.0179195	-0.833827	-0.186233	-0.780809	0.677896	0.00167303
ENSG00000108786.10	chr17	HSD17B1	42549214	42553030	-0.263306	0.0915283	0.511348	0.384858	0.274859	0.454556	0.419816	0.41256	0.910377	-0.437216	0.00167449
ENSG00000138311.17	chr10	ZNF365	62374192	62374458	-0.401756	-0.571501	0.155454	-0.329498	-0.309053	-1.00059	-0.121166	-0.391356	-0.223308	-0.379478	0.0017006
ENSG00000041982.16	chr9	TNC	115019575	115021267	0.0880478	0.812864	1.92628	1.0086	1.69174	0.85635	1.47525	1.44492	1.0973	0.0746199	0.00172234
ENSG00000214279.13	chr10	SCART1	133453928	133454064	-0.245737	-0.0417012	-0.882626	-0.00145123	-0.438424	-0.32611	-0.352753	-0.967176	-0.934983	0.597706	0.00175832
ENSG00000109339.23	chr4	MAPK10	85990007	85992163	-0.0969921	-0.680275	-0.940048	0.130963	-0.299678	-0.48781	-0.592994	-0.769253	-0.892216	0.570762	0.00176322
ENSG00000125965.9	chr20	GDF5	35433347	35434783	-0.289702	-0.76939	-0.782758	-0.162523	-0.0938392	-0.371658	-0.631625	-0.454182	-0.929941	1.04242	0.00178467
ENSG00000105991.9	chr7	HOXA1	27093313	27094795	-0.572918	-0.861608	-0.168649	-0.10493	-0.578381	-0.462284	-0.110687	-0.438552	-0.455321	-0.78834	0.00180732
ENSG00000165879.9	chr10	FRAT1	97319271	97321915	0.12057	-0.192111	-1.08695	0.492458	-0.444619	0.0481441	-0.663132	-0.50983	-0.762575	0.843653	0.00186231
ENSG00000197614.11	chr12	MFAP5	8637346	8637410	-0.195047	-0.604762	-0.699711	-0.743158	-0.785033	-0.972037	-0.751679	-0.617974	-1.12603	0.0620169	0.00187152
ENSG00000095002.14	chr2	MSH2	47402969	47403402	0.0270207	0.0291369	0.078662	-0.11046	0.0455634	0.000407033	0.235292	0.18401	0.155307	-0.895022	0.00190102
ENSG00000186197.14	chr1	EDARADD	236348257	236348284	0.417252	1.03294	1.07922	0.863014	0.603896	0.589327	1.33407	0.995381	1.33039	0.0617625	0.00190125
ENSG00000063180.9	chr19	CA11	48637946	48638144	-1.53463	-2.28187	-1.50804	0.171605	-1.28613	-2.29777	-0.866065	-2.19573	-1.02448	-0.385788	0.00192077
ENSG00000146674.15	chr7	IGFBP3	45912245	45913834	0.69342	0.582158	-0.0593762	-0.369906	0.173244	0.10137	-0.288064	0.209596	-0.356396	1.16787	0.00196915
ENSG00000134698.11	chr1	AGO4	35808016	35808435	-0.269024	-0.413837	-0.469152	-0.318599	-0.627147	-0.437287	-0.326542	-0.59931	-0.820162	-0.17137	0.00197111
ENSG00000271605.6	chr17	MILR1	64449037	64449223	-0.655691	-0.633152	-0.526583	0.183118	-0.40431	-0.353372	-0.113587	-0.65454	-0.0307527	-1.32179	0.00202175
ENSG00000138688.15	chr4	KIAA1109	122152333	122152584	-0.0455208	-0.311165	-0.356872	-0.384965	-0.390178	-0.378665	-0.127794	-0.393806	-0.881567	-0.0323578	0.00203348
ENSG00000111341.10	chr12	MGP	14880864	14882280	1.3896	1.38266	-0.293033	0.440922	0.936578	0.659777	-0.0760573	0.538565	0.505705	2.47008	0.00204057
ENSG00000123384.14	chr12	LRP1	57128483	57129031	-0.0954778	-0.29563	-0.368979	-0.167579	-0.369963	-0.403093	-0.304278	-0.370839	-0.825806	0.522257	0.00207561
ENSG00000183496.6	chr15	MEX3B	82041778	82044613	0.164882	0.45926	-0.0577982	0.278359	0.233852	0.23918	-0.110213	0.512823	-0.290125	1.27361	0.0021117
ENSG00000115255.11	chr19	REEP6	1491166	1491384	-0.261404	-0.472901	-1.09744	0.149794	-0.718126	-0.637958	-0.718429	-0.958454	-0.569297	0.622513	0.0021232
ENSG00000173801.17	chr17	JUP	41754604	41755432	-1.08926	-1.64953	-1.02185	-0.00167398	-1.20124	-1.17463	-0.685514	-1.65158	-1.01986	-0.788701	0.00215647
ENSG00000248905.9	chr15	FMN1	32765545	32774354	0.0638595	0.0589233	0.0733431	-0.285182	0.03474	0.0526156	0.407488	0.0990328	-0.0122897	-0.949499	0.0021671
ENSG00000123977.10	chr2	DAW1	227871054	227871729	0.0859324	0.483204	0.922704	0.0019602	0.559333	0.305131	0.517554	0.501672	0.50166	-0.267781	0.00222576
ENSG00000135253.13	chr7	KCP	128862451	128863012	-0.546385	-0.694619	0.133361	0.0581538	-0.852404	-0.565768	-0.114792	-0.60859	0.412713	0.245957	0.00225266
ENSG00000128881.17	chr15	TTBK2	42738730	42746257	-0.22312	-0.481301	-0.472775	-0.413103	-0.62565	-0.585625	-0.332395	-0.70826	-0.897323	0.102639	0.00226787
ENSG00000152926.15	chr7	ZNF117	64971772	64979536	-0.410448	-0.542976	-0.867625	-0.306997	-0.880756	-1.04197	-0.470464	-0.839355	-1.00535	-0.279481	0.00226787
ENSG00000023902.14	chr1	PLEKHO1	150149183	150149786	0.234202	0.250256	0.0569653	0.320119	0.277381	0.19183	-0.20545	0.0820989	0.127577	0.984201	0.00228232
ENSG00000186496.12	chr18	ZNF396	35366694	35369660	-0.535447	-0.745034	-1.09843	-0.159743	-0.876052	-0.834105	-1.03446	-0.985082	-1.00651	0.240019	0.00228467
ENSG00000112414.15	chr6	ADGRG6	142301854	142302331	-0.56364	-0.687376	0.0826807	-0.726209	-0.401886	-0.688592	0.200763	-0.564025	-0.383992	-1.32841	0.00231219
ENSG00000008118.10	chr1	CAMK1G	209583714	209583772	0.0301584	0.646986	0.85394	1.02228	0.895547	0.692944	1.10071	0.997114	1.10841	-0.75354	0.00231818
ENSG00000019485.13	chr11	PRDM11	45095806	45095901	0.180362	0.0806753	-0.166618	-0.0984607	-0.0204857	0.0579493	-0.436616	-0.071234	-0.774475	1.00724	0.00231818
ENSG00000110436.13	chr11	SLC1A2	35251205	35260965	0.0496558	-0.421099	-1.02135	-0.36777	-0.510411	-0.367048	-0.94807	-0.869015	-1.38501	0.605928	0.00232021
ENSG00000184702.20	chr22	SEPTIN5	19714503	19714631	0.00807145	0.0955424	-0.0109903	0.143264	0.110109	0.17363	-0.155131	-0.00320979	0.0914379	1.04664	0.00232021
ENSG00000135407.10	chr12	AVIL	57797376	57797995	-0.688458	-1.01044	-1.38327	-0.260572	-1.01116	-1.31346	-0.960705	-1.52131	-1.10924	-0.376114	0.00232857
ENSG00000286143.1	chr2	AC053503.7	219491867	219491869	-0.608087	-0.0981832	-0.88251	0.539541	-0.32006	-0.786789	-0.846148	-1.39368	-0.738904	1.2461	0.00233551
ENSG00000109944.10	chr11	JHY	122882528	122882972	-0.673514	-0.870141	-0.634344	0.00266813	-0.466151	-1.27507	-0.45223	-1.20482	-0.940731	-0.337426	0.00233995
ENSG00000244486.8	chr22	SCARF2	20424815	20426282	0.0679205	0.278975	0.21657	0.124535	-0.0838098	0.237892	0.0516666	-0.0238664	0.121893	1.24716	0.00239723
ENSG00000128594.8	chr7	LRRC4	128027071	128030740	-0.72231	-1.16073	-1.21586	-0.967965	-1.08715	-1.19402	-0.819018	-0.923388	-0.873543	0.173557	0.00240664
ENSG00000126246.10	chr19	IGFLR1	35738801	35739626	0.0743262	0.0308142	-0.41781	-0.14293	-0.644697	-0.478438	-0.960295	-0.625218	0.126095	0.126753	0.00240799
ENSG00000213760.10	chr6	ATP6V1G2	31544462	31545581	0.0819306	-0.209633	-0.686344	0.076952	-0.294768	-0.472995	-0.810553	-0.721221	-0.681022	0.929732	0.00245019
ENSG00000175602.4	chr11	CCDC85B	65890673	65891635	0.318618	0.327458	0.440952	0.806908	0.303999	1.46892	0.552917	0.294656	1.36835	2.51537	0.00248977
ENSG00000007255.10	chr19	TRAPPC6A	45162928	45163223	-0.129402	-0.119559	-0.193635	0.326872	-0.871845	-0.0703847	-0.311315	-0.537277	-0.351421	1.15198	0.00250525
ENSG00000184381.20	chr22	PLA2G6	38111495	38112305	-0.0610005	-0.414163	-0.725171	0.304151	-0.424417	-0.204169	-0.896001	-0.764143	-0.847254	0.665082	0.00257141
ENSG00000160200.17	chr21	CBS	43053191	43053983	0.530059	0.393296	-0.0115048	0.134096	0.201564	0.381088	-0.514356	0.278099	-0.251079	1.36303	0.00258384
ENSG00000180096.12	chr16	SEPTIN1	30378133	30378520	-0.0666039	-0.221407	-0.474921	0.44968	-0.499437	-0.140357	-0.426116	-0.502686	-0.394618	0.908599	0.00259668
ENSG00000184481.17	chrX	FOXO4	71095851	71096981	-0.450535	-0.814779	-0.908518	-0.146621	-0.749102	-0.587714	-0.594065	-0.881575	-0.803953	0.0824935	0.002635
ENSG00000169688.11	chr16	MT1B	56651886	56651981	0.831035	2.71535	-0.470508	-4.13511	2.95014	1.2619	2.25432	-0.814243	-0.580829	-2.00308	0.0026539
ENSG00000254852.8	chr16	NPIPA2	14748066	14748185	-0.557786	-1.00053	-0.415497	0.10379	-0.784343	-1.70634	-1.18617	-1.13921	-0.566809	0.336166	0.00266043
ENSG00000163701.19	chr3	IL17RE	9902612	9902692	0.0606449	0.258331	0.664495	0.495882	0.403638	0.396567	0.5052	0.3357	0.984209	-0.403699	0.00270646
ENSG00000106819.13	chr9	ASPN	92456205	92457485	0.866683	0.674767	-0.547158	-0.278884	0.552309	0.159363	-0.788939	0.659215	-1.33877	1.03031	0.0027411
ENSG00000180537.13	chr6	RNF182	13924446	13924572	-0.382114	-0.7653	-0.435539	-0.176083	-0.772135	-0.746958	-0.555091	-0.880989	-0.607811	0.0356326	0.00274678
ENSG00000164161.10	chr4	HHIP	144646156	144646954	0.830082	0.896841	0.0920786	-0.0276377	0.266731	0.66091	-0.110524	0.482112	0.00315564	0.181985	0.00288313
ENSG00000284874.1	chr22	AC000093.1	19717220	19718818	0.0183022	0.0937688	-0.00120598	0.146048	0.103157	0.171875	-0.161837	-0.0119203	0.0816505	1.04743	0.00292501
ENSG00000256806.6	chr17	C17orf100	6651762	6653476	-0.0417499	-0.502027	-0.566393	0.387207	-0.900755	0.0310377	-0.41244	-0.387047	-0.52127	0.401106	0.00295864
ENSG00000131634.14	chr16	TMEM204	1528688	1528796	0.483379	0.493192	0.0326732	0.483917	0.0510834	0.590175	-0.137038	0.28696	0.21796	0.805418	0.00313656
ENSG00000166924.9	chr7	NYAP1	100483927	100484001	-0.449367	-0.447789	-0.447793	-0.0643237	-0.970121	-0.308601	-0.302262	-0.795883	-0.250123	0.611087	0.00319882
ENSG00000110492.15	chr11	MDK	46380756	46381183	-0.0141734	-0.124937	-0.388701	0.233527	-0.218228	-0.144716	-0.425321	-0.355606	-0.0213957	0.98891	0.00321875
ENSG00000186765.11	chr17	FSCN2	81528396	81529357	-1.07894	-0.839841	0.263769	-0.00853911	-0.319314	-0.441181	0.699715	-0.717715	0.61971	0.6508	0.00329561
ENSG00000221818.9	chr8	EBF2	25841725	25844640	0.556838	0.867637	0.246928	-0.063264	0.344985	0.498855	0.408777	0.716751	0.0982041	-0.189966	0.00331864
ENSG00000078053.17	chr7	AMPH	38383704	38384925	-0.283796	-0.326108	-0.346277	-0.269767	-0.88819	-0.600197	-0.395596	-0.740416	-0.641613	0.707349	0.00339768
ENSG00000184524.6	chr11	CEND1	787115	788658	-0.659286	-1.73895	-1.04561	0.52438	-0.271338	-0.852612	0.0716867	-0.626074	0.0902877	0.770071	0.00347442
ENSG00000165617.14	chr14	DACT1	58633967	58634185	0.245931	0.523197	-1.12452	0.518508	-0.173365	0.173284	-0.770167	0.0514932	-0.350977	1.39401	0.0035003
ENSG00000181649.8	chr11	PHLDA2	2928273	2928667	-0.0408378	0.465654	0.893653	0.512314	0.679665	1.03518	0.894251	0.859151	1.21099	0.0890924	0.00361953
ENSG00000198743.7	chr21	SLC5A3	34073578	34073745	-0.155342	-0.103775	-0.174724	-0.266953	-0.149649	0.00212337	0.435038	0.0799295	0.0333999	-0.992571	0.00362987
ENSG00000070759.17	chr1	TESK2	45343883	45345558	-0.570653	-0.780433	-0.881379	-0.0425375	-0.921452	-0.681318	-0.419618	-0.956375	-0.902558	-0.195556	0.00367017
ENSG00000116991.10	chr1	SIPA1L2	232397965	232399273	0.52022	0.186016	-0.466589	0.295865	0.0976019	0.3267	-0.160177	0.215173	-0.419911	1.07735	0.00374088
ENSG00000196814.15	chr9	MVB12B	126326829	126327010	0.025086	-0.3425	-0.261531	0.00641011	-0.748137	-0.296717	-0.430619	-0.40057	-1.05117	0.567924	0.00378506
ENSG00000139438.5	chr12	FAM222A	109714228	109714897	-0.455065	-0.72405	-0.158459	0.205767	-0.125098	-0.175288	0.0567219	-0.0354602	0.281796	-0.924377	0.00381129
ENSG00000143786.8	chr1	CNIH3	224434660	224434862	0.590009	1.35414	1.26056	0.904078	1.56696	1.33096	1.23538	1.59937	1.41318	0.0177728	0.0038459
ENSG00000196917.6	chr12	HCAR1	122726076	122730844	-0.518482	-1.64716	-0.641957	-0.392348	-0.755681	-1.14706	-0.789921	-1.18205	-0.944097	0.0988487	0.00397224
ENSG00000095951.17	chr6	HIVEP1	12008762	12008875	-0.0302312	-0.5177	-0.741076	-0.408166	-0.871506	-0.557576	-0.603446	-0.729166	-0.884295	-0.212385	0.00405681
ENSG00000159761.15	chr16	C16orf86	67666814	67667072	0.411676	-0.140747	-0.651337	0.246926	-0.414098	0.20313	-0.592751	-0.79932	-0.495889	1.11818	0.004078
ENSG00000090861.15	chr16	AARS	70252295	70252906	0.317722	0.270324	0.0125283	0.254874	0.285053	0.212844	-0.175737	0.144425	0.00196656	0.877522	0.0041249
ENSG00000119636.16	chr14	BBOF1	74019349	74019534	0.342522	0.0581512	-0.158525	0.204029	-0.15958	-0.0741114	-0.033542	-0.00164563	-0.316662	0.934902	0.00418871
ENSG00000196932.12	chr10	TMEM26	61406642	61410746	-0.669654	-1.45834	-1.26962	0.375422	-1.03991	-1.51365	-0.999235	-1.34647	-1.05765	0.0427356	0.00430555
ENSG00000182489.9	chrX	XKRX	100913445	100915083	0.538989	0.700848	0.441231	0.574255	0.774312	0.943141	0.91343	0.929131	0.965728	-0.89489	0.00449509
ENSG00000178343.5	chr4	SHISA3	42397488	42398333	1.05862	1.05694	0.33043	-0.140341	0.101581	0.799287	-0.1247	0.791691	-0.173419	0.373801	0.00450356
ENSG00000143502.15	chr1	SUSD4	223220819	223222220	-0.502479	0.0783782	0.457339	-0.183202	0.121367	-0.319015	0.595794	-0.219547	0.0833454	-1.65667	0.00475767
ENSG00000251537.4	chr17	AC005324.3	15571491	15574183	0.126551	0.269024	0.677023	0.29742	0.441056	0.276528	0.206025	0.47581	0.262263	0.821676	0.00476481
ENSG00000125753.14	chr19	VASP	45506579	45506887	0.232051	0.44443	0.52631	0.29484	0.460402	0.435593	0.372173	0.540542	0.611254	0.80955	0.00478668
ENSG00000185760.15	chr6	KCNQ5	72621792	72622587	0.604342	1.48679	1.38474	0.292153	0.808686	0.996381	1.24901	1.40489	1.08351	-0.156352	0.00487915
ENSG00000099937.11	chr22	SERPIND1	20774113	20774145	-0.870205	-0.343228	0.478914	0.194872	0.360933	0.0775448	0.378863	0.201073	0.548357	-1.70405	0.00488777
ENSG00000094804.12	chr17	CDC6	40287879	40288090	0.0432534	0.064844	0.302203	-0.163015	0.269034	0.172801	0.314721	0.200182	0.357731	-1.04105	0.00509903
ENSG00000110047.18	chr11	EHD1	64851642	64854857	0.113068	0.242912	0.328698	0.0344148	0.236356	0.246233	0.182242	0.250764	0.354829	0.840611	0.00523859
ENSG00000086696.11	chr16	HSD17B2	82035004	82035148	0.712501	0.567229	-0.278506	0.543235	0.0600371	0.889946	-0.42627	0.682137	0.458977	-0.347884	0.00525066
ENSG00000229809.8	chr16	ZNF688	30569346	30570436	0.286622	0.0985707	-0.244924	0.526008	-0.015191	0.422479	0.00717475	0.217403	0.459937	1.34306	0.00532772
ENSG00000221890.4	chr22	NPTXR	38818452	38822833	0.0361896	-0.262964	-0.705307	0.7557	-0.0870783	-0.407641	-0.136119	-0.496746	-1.00333	0.911922	0.00543103
ENSG00000165124.18	chr9	SVEP1	110365248	110366560	-0.162885	-0.478124	-0.363328	-0.265241	-0.219541	-0.497357	-0.315209	-0.540702	-0.806323	0.305677	0.00548022
ENSG00000100100.13	chr22	PIK3IP1	31281594	31283288	0.0196616	-0.0448627	-0.937712	0.384631	-0.426788	-0.224365	-1.15421	-0.775009	-1.07888	0.701588	0.00554575
ENSG00000168453.15	chr8	HR	22114419	22115762	-0.613042	-1.82505	-1.57634	0.0848821	-1.06652	-1.58114	-1.32644	-1.87612	-1.51759	0.4729	0.00558426
ENSG00000187840.5	chr8	EIF4EBP1	38030534	38030718	0.539375	0.771152	0.275975	0.579732	0.490518	0.704765	-0.0121962	0.60928	0.435908	1.02357	0.0055985
ENSG00000164056.11	chr4	SPRY1	123396795	123396932	0.341648	0.56402	-0.165568	0.300334	0.313829	0.395289	-0.115794	0.541509	-0.493159	1.38601	0.00561177
ENSG00000159239.13	chr2	AC005041.1	74393836	74398701	0.347129	0.0564246	-0.53305	1.16977	0.602832	-0.377076	-0.0455897	0.126566	0.415097	1.7971	0.00572799
ENSG00000104826.14	chr19	LHB	49015980	49016310	0.58314	-0.50227	0.0536104	1.37304	-0.929993	-0.500125	-0.330792	-0.125929	-0.645602	0.548304	0.00573754
ENSG00000213462.5	chr7	ERV3-1	64990356	64993414	-0.420406	-0.496278	-0.783845	-0.321217	-0.722823	-0.739592	-0.62711	-0.716438	-0.952591	-0.322914	0.00573754
ENSG00000281883.1	chr13	AL512506.3	43883800	43883936	-0.0592658	-0.167803	-0.601191	-0.150565	-0.363141	-0.447947	-0.382127	-0.593016	-0.95996	-0.00290989	0.0058416
ENSG00000007516.13	chr16	BAIAP3	1333601	1333749	-0.526391	-1.22094	-0.977243	0.300207	-0.980525	-0.370927	-0.964843	-1.15965	-0.666723	-0.065505	0.00584504
ENSG00000171703.17	chr20	TCEA2	64049836	64050052	0.0970858	0.0258388	-0.316988	0.442626	-0.354448	0.29125	-0.0484748	0.0539692	0.0273982	0.990681	0.0058638
ENSG00000197457.10	chr20	STMN3	63639705	63641397	0.0249744	0.596788	0.583102	0.562735	0.49036	0.598906	0.561703	0.607476	0.851496	-0.0840642	0.0058671
ENSG00000082196.20	chr5	C1QTNF3	34019448	34020742	-0.0557465	-0.496326	-1.09941	0.00352743	-0.18435	-0.268244	-0.536675	-0.565408	-1.11765	0.501943	0.00594889
ENSG00000149257.14	chr11	SERPINH1	75562056	75562319	-0.0299295	-0.0523644	-0.176428	0.141711	-0.0507033	-0.0178967	-0.200932	-0.0526971	-0.0713455	0.806992	0.0060818
ENSG00000176399.4	chr9	DMRTA1	22446824	22447732	0.132102	-0.165659	-0.267102	0.0177664	-0.177995	0.07208	-0.00403886	0.148235	-0.272086	1.07897	0.00627801
ENSG00000181031.16	chr17	RPH3AL	212389	213923	-0.167673	-0.415776	-0.519164	0.0942677	-0.722386	-0.610746	-0.745182	-0.91879	-0.757117	0.250637	0.00640661
ENSG00000145779.8	chr5	TNFAIP8	119268692	119268907	-0.298114	-0.370915	-0.115603	-0.148432	-0.174055	-0.404305	-0.0602332	-0.355975	-0.189406	-0.995486	0.00647538
ENSG00000182379.10	chr12	NXPH4	57216794	57217026	-0.122732	-0.147372	-0.505246	0.105245	-0.198389	-0.0689781	-0.844674	-0.318777	-0.633817	0.614083	0.0064937
ENSG00000171621.14	chr1	SPSB1	9292894	9293071	0.243774	0.936958	1.25345	0.482111	1.15538	1.03127	1.00227	1.55527	1.1263	0.705471	0.00658988
ENSG00000285188.1	chr19	AC008397.2	18207961	18211276	0.219994	0.294382	-0.0514737	0.604196	-0.0964558	0.561303	-0.346011	-0.49136	-1.48894	1.59023	0.00668034
ENSG00000185862.7	chr17	EVI2B	31303770	31305630	-0.0215896	-0.0822864	-0.351825	-0.62322	-0.0281469	-0.136289	0.218876	-0.0445786	-0.0796724	-1.37688	0.00685673
ENSG00000171791.13	chr18	BCL2	63123346	63128759	1.28553	1.56788	0.360606	0.513234	1.08195	1.15464	0.37547	0.928827	0.703665	0.937421	0.00693839
ENSG00000185664.14	chr12	PMEL	55954105	55954349	-0.395509	-1.20935	-1.262	-0.0768204	-2.01974	-0.857279	-0.484975	-0.99196	-1.1797	-0.462577	0.0070253
ENSG00000127528.5	chr19	KLF2	16324817	16324998	0.0885548	0.122161	0.420758	-0.320852	-0.0899445	0.112984	0.335495	-0.0514273	0.345558	0.955357	0.00703429
ENSG00000011347.9	chr11	SYT7	61515313	61518731	0.487998	2.2128	2.03449	0.985912	2.67795	1.89985	2.07182	3.38137	2.14466	-0.362334	0.00712475
ENSG00000244242.2	chr11	IFITM10	1732406	1735429	0.151352	-0.143518	-0.851214	0.553324	-0.390358	0.0723798	-0.337381	-0.533629	-0.171116	0.4288	0.00724807
ENSG00000158164.7	chrX	TMSB15A	102513682	102514124	-0.178337	-0.138349	-0.859454	-0.487874	-0.349083	-0.262781	-1.24831	-0.479074	-0.756368	0.403383	0.00740805
ENSG00000164761.9	chr8	TNFRSF11B	118923557	118924762	0.25127	0.824202	0.220291	-0.551013	0.199305	0.233611	-0.00128706	0.462763	0.227234	0.683232	0.00740805
ENSG00000101210.12	chr20	EEF1A2	63488014	63488152	-1.18139	-1.69529	-0.751738	-0.238995	-1.00728	-0.73235	-0.627513	-1.32531	-0.537877	0.0155065	0.00750661
ENSG00000116106.12	chr2	EPHA4	221418027	221420552	0.586796	1.40329	1.05863	0.68723	1.58392	1.58518	1.7357	2.29451	1.86379	0.286028	0.00751463
ENSG00000160789.20	chr1	LMNA	156082573	156082663	0.23345	0.204261	-0.0755206	0.149505	0.126575	0.23651	-0.153753	0.150116	0.215616	0.975281	0.00773576
ENSG00000214274.9	chr14	ANG	20684177	20684758	0.405032	0.294829	-0.378307	0.207073	0.114959	0.240972	-0.333635	0.122922	-0.0340088	1.07505	0.00785404
ENSG00000100767.16	chr14	PAPLN	73237497	73237592	-0.54323	-0.842403	-0.282454	-0.125966	-0.480734	-0.549443	-0.091337	-0.367623	-0.397807	0.399033	0.00806314
ENSG00000176472.10	chr19	ZNF575	43525497	43526238	0.403476	0.159727	-0.489581	0.580743	0.0460073	0.603711	-0.227216	-0.00350993	0.0263561	1.04411	0.00812853
ENSG00000101868.11	chrX	POLA1	24693909	24694004	-0.0485595	-0.144124	0.169024	-0.223219	0.225606	-0.0630518	0.258369	0.0758335	0.145795	-0.916947	0.00824193
ENSG00000128394.17	chr22	APOBEC3F	39040604	39040767	-0.462594	-0.798809	-0.30889	-0.0155293	-0.5905	-0.596614	-0.581042	-0.876861	-0.333102	-0.188458	0.00833652
ENSG00000163545.10	chr1	NUAK2	205302063	205304513	-0.0650924	-0.313361	-0.724006	-0.123837	-1.07266	-0.493929	-0.771017	-0.647598	-0.734059	-0.0604825	0.00835212
ENSG00000130810.20	chr19	PPAN	10106362	10106412	0.300866	0.702461	0.614427	0.329681	0.789331	0.705892	0.597854	0.816481	0.957612	0.410515	0.00838474
ENSG00000174827.13	chr1	PDZK1	145670852	145671489	-1.01479	-0.881838	0.0339834	-0.194624	-0.965214	-1.41381	-0.596343	-0.923399	-0.817542	0.401717	0.00845717
ENSG00000111199.10	chr12	TRPV4	109783085	109783778	-0.727091	-0.703956	-0.944072	-0.300287	-0.58868	-0.855596	-1.32516	-1.17928	-1.24314	-0.144988	0.00854641
ENSG00000171388.12	chrX	APLN	129645259	129647917	0.127882	0.271217	-0.100747	0.0129311	-0.484829	-0.247385	-0.240274	0.39886	0.140396	1.15822	0.00854641
ENSG00000142102.16	chr11	PGGHG	289126	289239	0.11553	-0.00457619	-0.464312	0.162771	-0.156663	-0.189761	-0.620529	-0.283698	-0.605843	0.94614	0.00866406
ENSG00000185100.10	chr14	ADSSL1	104724186	104724462	-0.288689	-0.464379	-1.14111	-0.309774	-0.557756	-0.47462	-0.494342	-0.846368	-0.924526	0.970169	0.00870042
ENSG00000168490.14	chr8	PHYHIP	22219703	22221887	-0.721234	-0.596374	-0.525789	0.617793	-0.864227	-0.653662	-0.506122	-0.364068	-0.335216	1.03538	0.00888535
ENSG00000144792.9	chr3	ZNF660	44578223	44578289	-0.269814	-0.420541	-0.6011	-0.0844946	-0.480069	-0.628738	-0.631338	-0.678953	-1.19097	0.209111	0.00949103
ENSG00000269403.1	chr19	AC008750.8	51350373	51350391	0.104324	0.0734275	-0.289798	0.271425	0.0286623	0.0870784	-0.362223	0.0670182	0.266619	0.896361	0.00966598
ENSG00000165072.10	chr9	MAMDC2	70043848	70044231	-0.0912681	-1.064	-0.788638	-0.190053	-1.0786	-1.16198	-0.768001	-1.37405	-0.425033	0.739745	0.00986928
ENSG00000125652.8	chr19	ALKBH7	6372794	6373024	0.169693	0.331097	0.0530453	0.57847	0.144955	0.64959	0.00227429	0.101595	0.509918	1.32807	0.00987892
ENSG00000188921.14	chr9	HACD4	20999509	21007119	-0.366612	-0.720247	-0.572376	-0.20205	-0.760373	-0.581002	-0.510401	-0.896852	-0.890228	-0.132164	0.00999114
ENSG00000170873.18	chr8	MTSS1	124550790	124553692	0.634488	0.974144	0.765629	0.316479	0.775145	0.876473	0.530878	0.790026	0.22384	0.587026	0.0100463
ENSG00000067836.12	chr16	ROGDI	4796968	4797501	-0.13364	-0.0613516	0.021797	0.072365	-0.102478	-0.0284059	-0.0811826	-0.0891799	0.153454	0.81318	0.0101596
ENSG00000049540.17	chr7	ELN	74027789	74028269	0.628702	0.678269	-0.0447082	0.0955743	0.494577	0.192392	-0.478918	0.418199	0.0358679	2.14578	0.0103277
ENSG00000173581.7	chr19	CCDC106	55641062	55641183	-0.409016	-0.343156	-0.590474	0.124056	-0.473196	-0.271818	-0.38834	-0.397801	-0.0158025	0.807465	0.0104604
ENSG00000181938.13	chr16	GINS3	58295080	58295534	-0.0294938	-0.0528798	0.263159	-0.0504147	0.175482	0.00914149	0.254363	0.199359	0.381541	-0.820886	0.0105442
ENSG00000130313.7	chr19	PGLS	17511636	17511960	0.234897	0.334268	-0.0198356	0.492243	0.255858	0.538274	-0.0945447	0.196417	0.303448	0.976557	0.0107289
ENSG00000104883.8	chr19	PEX11G	7476875	7477436	0.342986	0.21377	-0.464356	0.859481	-0.124359	0.642715	-0.250618	-0.084891	0.212959	1.46042	0.0108451
ENSG00000003989.17	chr8	SLC7A2	17497088	17497237	0.609243	0.949554	0.992921	-0.0681125	0.522111	0.760234	0.761085	0.868812	0.29885	-0.612662	0.0111016
ENSG00000205090.9	chr1	TMEM240	1534778	1535507	0.178243	0.0951993	-0.42078	0.401318	-0.530998	0.15279	-0.366611	-0.218901	-0.121638	0.816956	0.0111528
ENSG00000158315.11	chr1	RHBDL2	38885807	38886683	-0.391643	-0.68917	-0.399847	-0.112896	-0.500483	-0.663156	-0.504385	-0.930771	-0.420774	0.00606959	0.0112706
ENSG00000170054.14	chr14	SERPINA9	94462717	94463296	0.803226	0.913466	0.589141	-0.174118	0.510374	0.593273	-0.00173517	0.857306	-0.119372	0.0365842	0.0112817
ENSG00000243207.6	chr19	PPAN-P2RY11	10106223	10106412	0.365381	0.768205	0.668418	0.407721	0.86622	0.809496	0.66932	0.9084	1.02623	0.530435	0.0113871
ENSG00000122420.10	chr1	PTGFR	78303884	78303931	-0.370671	-0.834545	-0.623792	-0.128681	-0.775639	-0.868172	-0.419582	-0.805367	-0.778428	-0.369554	0.011427
ENSG00000159335.16	chr12	PTMS	6765516	6765638	0.0357171	-0.0696111	-0.189468	-0.0348705	-0.000467223	0.0184188	-0.257317	-0.0801803	0.165153	0.902227	0.0116417
ENSG00000121753.12	chr1	ADGRB2	31727117	31727605	-0.637101	-0.953327	-0.693409	0.0306079	-0.685259	-0.666107	-0.57411	-0.665941	-0.372454	-0.323144	0.0116954
ENSG00000158125.10	chr2	XDH	31334321	31336008	0.0390447	0.542107	0.870073	0.173128	0.694003	0.372924	0.357904	0.688324	0.370356	-0.575115	0.0116954
ENSG00000165899.11	chr12	OTOGL	80099537	80099605	0.343799	0.841129	0.599661	0.151326	0.649629	0.499805	0.975998	1.00133	0.494525	-0.0753421	0.0118181
ENSG00000185513.16	chr20	L3MBTL1	43489442	43489447	-0.382956	-0.668927	-0.519881	-0.169944	-0.880803	-0.595999	-0.525953	-0.900343	-0.777177	0.200646	0.0119925
ENSG00000251322.8	chr22	SHANK3	50674415	50674704	0.139991	0.246471	0.223332	0.0664757	0.209233	0.138121	0.0172045	0.321351	-0.123838	1.10361	0.0120262
ENSG00000136404.16	chr15	TM6SF1	83107572	83107772	0.542339	0.3584	0.0185053	0.0855504	-0.0141164	0.0818883	-0.203788	0.279212	-0.24103	0.859978	0.012409
ENSG00000105650.22	chr19	PDE4C	18208652	18211276	0.243926	0.25229	-0.177964	0.550978	0.0345728	0.394482	-0.624317	-0.604335	-1.39698	1.53765	0.0124602
ENSG00000185962.1	chr1	LCE3A	152622834	152623103	0.269459	1.24693	0.861713	0.793289	0.970427	1.19788	0.728369	1.71268	1.61777	0.644199	0.0126838
ENSG00000099377.14	chr16	HSD3B7	30985207	30985297	0.0826608	0.112026	0.163662	0.0411658	0.0946368	0.0171386	-0.106356	0.202928	0.0405568	0.866079	0.0128575
ENSG00000214435.8	chr10	AS3MT	102869470	102869593	-0.650095	-0.835068	-0.521238	-0.48349	-0.616431	-0.744918	-0.2967	-0.916792	-0.514095	-0.0702941	0.0128575
ENSG00000187608.10	chr1	ISG15	1001138	1001281	-0.163049	-0.0657568	-0.183741	0.447328	-0.0262926	0.163036	-0.193507	0.0696715	0.350148	0.814927	0.0128719
ENSG00000183486.13	chr21	MX2	41361999	41362055	-0.82338	0.847901	-0.799248	-0.808252	-0.868771	-1.43655	-0.424203	-1.26977	-0.880283	-0.769246	0.0134259
ENSG00000123570.4	chrX	RAB9B	103822327	103825826	-0.6773	-1.54528	-0.902612	-0.77603	-1.36077	-1.31752	-0.604432	-1.52952	-1.07253	-0.842784	0.0134896
ENSG00000159214.13	chr1	CCDC24	43991359	43991493	-0.772571	-0.896908	-0.632942	-0.128208	-0.500606	-0.813172	-0.406783	-0.478323	-0.499625	0.158054	0.0134896
ENSG00000103811.16	chr15	CTSH	78921058	78922205	-1.04979	-1.20028	-0.617345	-0.0436305	-0.774428	-0.958528	-0.43891	-0.868289	-0.207952	-0.146347	0.0135121
ENSG00000168679.18	chr1	SLC16A4	110362851	110363913	-0.612891	-1.05168	-0.355826	0.150471	-0.780037	-0.632574	-0.185186	-0.853565	-0.413502	-0.351443	0.0135245
ENSG00000145335.15	chr4	SNCA	89724099	89726660	-0.266928	-0.314396	0.399694	0.19981	-0.311199	-0.917884	-0.0651257	-0.735367	0.40172	0.210027	0.0135985
ENSG00000052802.13	chr4	MSMO1	165327667	165327946	-0.224609	-0.00441401	0.474501	0.0107675	0.187369	-0.00113019	0.266371	0.352722	0.408253	-0.831752	0.013787
ENSG00000160226.16	chr21	CFAP410	44328944	44330326	0.0804297	0.00613417	-0.373557	0.347012	-0.052687	0.428228	-0.333547	-0.10903	-4.30588e-06	1.02778	0.0138206
ENSG00000205213.14	chr11	LGR4	27365961	27369143	-0.502135	-0.724477	-0.37106	-0.398719	-0.766243	-0.965576	-0.45728	-0.941894	-0.906793	-0.359183	0.01388
ENSG00000179168.15	chr19	GGN	38384267	38384529	-0.549735	-0.413792	-0.292153	0.0105226	-0.0174541	-0.00284971	0.860575	-0.214773	0.685751	0.0764522	0.0140559
ENSG00000204396.11	chr6	VWA7	31765590	31765770	-0.878634	-0.998715	-0.551393	0.213193	-0.616698	-1.5574	-0.226922	-0.655348	-0.512662	-0.413311	0.0140611
ENSG00000117425.14	chr1	PTCH2	44819844	44820704	-0.843308	-1.39084	-1.07645	-0.171663	-0.918907	-1.45921	-0.776775	-1.12215	-0.669104	0.202526	0.0142176
ENSG00000225828.1	chr1	FAM229A	32361270	32361535	-0.199254	-0.728515	-0.538184	-0.0381655	-0.592843	-0.412685	-0.524833	-0.95402	-0.800113	0.0326641	0.0142225
ENSG00000106511.6	chr7	MEOX2	15611212	15612611	1.00564	0.852972	0.121904	0.19155	0.275801	0.893034	-0.0170192	0.526814	0.0715513	0.306522	0.0144277
ENSG00000284308.1	chr2	C2orf81	74414176	74415618	0.192772	0.14032	-0.52807	1.00323	0.66727	-0.329683	0.0584848	0.11974	0.308852	1.49757	0.0147512
ENSG00000127423.10	chr1	AUNIP	25831913	25832158	0.131836	0.15775	0.260858	-0.0364287	0.349591	0.257498	0.297579	0.26839	0.308754	-0.905036	0.0147785
ENSG00000178075.20	chr3	GRAMD1C	113828182	113828279	-0.315741	-0.54508	-0.328715	-0.357204	-0.48546	-0.566484	-0.0432773	-0.508454	-0.267826	-0.902337	0.0149641
ENSG00000178026.13	chr22	LRRC75B	24585620	24586411	-0.444548	-0.433368	-0.465873	0.316673	-0.50507	-0.46218	-0.818898	-0.412793	-0.46856	0.987187	0.015071
ENSG00000148082.10	chr9	SHC3	89005771	89013575	0.692518	0.95575	0.528491	0.210504	0.693942	0.683508	0.102907	0.774277	-0.0611126	0.661987	0.0151128
ENSG00000102854.16	chr16	MSLN	760734	760821	-0.530143	-0.564447	-0.394077	-0.414148	-0.21426	-0.448142	-0.963631	-0.858933	-0.610075	1.09422	0.0153721
ENSG00000115648.14	chr2	MLPH	237485428	237485670	0.399254	0.654615	0.434353	0.540203	0.69394	0.719812	0.45192	0.804046	0.811209	-0.0248844	0.0154969
ENSG00000136425.14	chr15	CIB2	78104606	78105332	-1.3452	-0.744607	-1.00154	-0.563147	-0.932301	-1.3544	-0.472683	-1.43199	-0.839553	-1.25078	0.0159208
ENSG00000205835.9	chr3	GMNC	190852737	190855915	1.02031	1.20282	0.871711	-0.0819388	0.313885	0.325008	0.62905	0.923585	0.0109271	1.07723	0.0160458
ENSG00000198846.6	chr8	TOX	58805412	58807783	1.10305	0.813242	-0.0246871	0.0962714	0.16225	0.738531	-0.114991	0.573985	-0.0765206	1.14013	0.0160556
ENSG00000145777.15	chr5	TSLP	111070062	111071517	-0.239225	-0.288416	-0.0809699	0.376053	-0.381743	-0.50526	0.0201289	-0.579087	-0.0207276	-1.13523	0.0160668
ENSG00000145284.12	chr4	SCD5	82629539	82631517	-0.361351	-0.620448	-0.485595	-0.258974	-0.85405	-0.80111	-0.682566	-0.950646	-0.622974	-0.23336	0.0164142
ENSG00000114200.10	chr3	BCHE	165772904	165773506	-0.910459	-0.811227	-0.911002	0.210864	-0.868255	-1.78766	-0.330528	-0.827088	-0.67756	-0.0616064	0.0164564
ENSG00000001617.12	chr3	SEMA3F	50155045	50155147	-0.859777	-1.31078	-0.475519	-0.322646	-0.81664	-0.743539	-0.345835	-0.898761	-0.457026	-0.512733	0.0166458
ENSG00000105373.19	chr19	NOP53	47745546	47745783	0.328521	0.29045	-0.00842807	0.479691	0.287826	0.516669	0.0216285	0.256621	0.378553	1.20545	0.0169924
ENSG00000134202.11	chr1	GSTM3	109733932	109737169	-0.592962	-0.832922	-0.708498	0.105649	-0.227897	-0.423082	-0.567698	-0.647828	-0.275828	-0.107394	0.0169924
ENSG00000197046.12	chr18	SIGLEC15	45825675	45825780	1.06967	2.0422	1.60733	1.05987	1.63356	1.91241	1.21409	2.0043	0.936973	0.455063	0.0172689
ENSG00000130649.10	chr10	CYP2E1	133520406	133520560	0.424206	-0.789408	-0.314791	-0.091673	0.200388	-0.66611	-0.778529	-0.777418	-1.11033	1.64643	0.0172738
ENSG00000163803.13	chr2	PLB1	28457145	28457197	-0.525488	-0.843629	-1.83849	-0.396972	-0.818222	-0.854598	-0.91765	-0.928612	-0.764897	0.415611	0.0173753
ENSG00000277639.2	chr16	AC007906.2	53035690	53035961	0.0947066	-0.442221	-0.537022	0.193817	-0.178041	0.0553625	-0.327464	-0.039322	-0.117271	1.00992	0.0174493
ENSG00000095066.11	chr19	HOOK2	12763003	12763431	-0.206731	-0.248974	-0.226765	0.130449	-0.0138914	-0.0413273	-0.350352	-0.283739	-0.0924926	0.804529	0.0178371
ENSG00000204248.10	chr6	COL11A2	33162681	33163818	-0.431811	-0.565869	-1.072	-0.262633	-0.930815	-0.858658	-0.961678	-0.853837	-1.07609	0.495325	0.0179206
ENSG00000196365.12	chr19	LONP1	5691834	5692208	0.321155	0.359573	0.152483	0.258975	0.260671	0.399924	0.0278623	0.313709	0.321479	0.884701	0.0180974
ENSG00000114841.17	chr3	DNAH1	52316319	52316545	-0.216153	-0.789477	-0.937978	-0.167237	-0.625257	-0.496498	-0.595561	-0.861118	-1.13687	0.134126	0.0181091
ENSG00000117155.16	chr1	SSX2IP	84643707	84647607	-0.362173	-0.463588	-0.0223367	-0.176174	-0.105841	-0.726078	0.123184	-0.281023	-0.113471	-0.804159	0.01819
ENSG00000180573.9	chr6	HIST1H2AC	26124145	26124749	0.41732	0.618677	-0.223078	0.361872	0.131212	0.172129	-0.153804	0.160436	-0.0325378	1.00204	0.018501
ENSG00000166432.15	chrX	ZMAT1	101882288	101884821	-0.131912	-0.247479	-0.660967	-0.480764	-0.450295	-0.698583	-0.730264	-0.83927	-0.87211	-0.621577	0.0185593
ENSG00000154175.17	chr3	ABI3BP	100749156	100750610	0.476714	0.536982	0.491796	-0.161939	0.432667	0.345672	0.433686	0.915363	-0.0398	-0.0254948	0.0186961
ENSG00000165655.17	chr10	ZNF503	75397830	75400374	0.313738	0.581045	0.0836134	0.56336	0.13787	0.615464	0.350389	0.462287	0.391265	1.45387	0.018955
ENSG00000109472.14	chr4	CPE	165361194	165361311	-0.636143	-0.738186	-0.364829	0.0168447	-0.530385	-0.856398	-0.265352	-0.890427	-0.434689	-0.0843153	0.0190351
ENSG00000173376.14	chr4	NDNF	121035613	121037657	-0.127257	-0.239038	-0.514313	-0.218774	-0.9235	-0.473149	-0.581072	-0.764539	-0.567855	-0.0434003	0.0191317
ENSG00000109063.15	chr17	MYH3	10628526	10628679	0.430241	-0.425367	0.226112	1.05829	0.950527	0.0716802	0.354805	0.200781	-0.0407242	1.21802	0.0191816
ENSG00000111335.12	chr12	OAS2	112978395	112978785	-1.07106	-0.595723	-1.15916	0.0310244	-1.24951	-1.20495	-0.70645	-0.754163	-1.01042	-1.37469	0.0191816
ENSG00000284691.1	chr7	AC073111.4	150400702	150400972	0.110922	0.105444	-0.353286	0.452858	0.0165805	0.0802793	-0.273255	0.0159099	-0.00411487	1.15681	0.0193588
ENSG00000151067.22	chr12	CACNA1C	1970786	1971201	0.138311	0.0141817	-0.0453373	0.121602	0.0464254	0.0694446	-0.0636104	0.0279759	-0.453038	0.990285	0.0200689
ENSG00000134716.11	chr1	CYP2J2	59893308	59893829	-0.719168	-0.511822	0.114209	0.0694192	-1.07208	-0.533681	0.15741	-0.533438	-0.0295765	-0.608624	0.0201981
ENSG00000139174.12	chr12	PRICKLE1	42456757	42460665	0.364924	0.862987	0.92855	-0.0111657	1.07894	0.570094	0.866757	1.41277	0.861975	1.28283	0.0201981
ENSG00000179528.16	chr2	LBX2	74497517	74498318	0.355395	0.229586	-0.187154	0.500111	0.0970045	0.209802	0.121287	0.007498	0.359649	1.06596	0.020552
ENSG00000248712.7	chr11	CCDC153	119189638	119190452	-0.60008	-1.19294	-0.420939	0.317022	-0.759449	-0.903324	-0.461451	-1.26189	-0.309764	0.139444	0.0208423
ENSG00000172426.16	chr6	RSPH9	43645036	43645325	-0.369961	-0.870007	-0.592391	0.215608	-0.811182	-0.224485	-0.465205	-0.888187	0.0839354	0.843619	0.0213233
ENSG00000108556.10	chr17	CHRNE	4897771	4898891	-1.08218	-1.31899	-1.15914	-0.0415394	-1.2055	-0.726264	-0.504166	-1.24663	-0.826108	-0.772097	0.0214312
ENSG00000088881.20	chr20	EBF4	2692878	2693148	0.394157	0.0287619	-0.430499	-0.0145302	-0.077428	-0.0352856	-0.534201	-0.085034	-0.539213	1.46857	0.0215616
ENSG00000132185.16	chr1	FCRLA	161706972	161707343	-0.176589	0.163177	0.90903	0.649688	0.730464	0.397958	0.876785	0.499151	1.10624	-0.498271	0.0218517
ENSG00000107731.12	chr10	UNC5B	71212570	71213064	1.64311	1.86876	0.254134	1.19415	1.47628	1.3239	0.189622	1.37661	0.51365	2.44956	0.0218899
ENSG00000276600.5	chr1	RAB7B	205976740	205978928	-0.55854	-0.478	0.274153	0.745763	0.198185	-0.246675	0.197682	-0.277645	0.183365	-0.869341	0.021895
ENSG00000153443.13	chr16	UBALD1	4608883	4609983	0.0384715	0.0814644	-0.0386658	0.375517	-0.157139	0.233129	0.0504601	0.141212	0.254392	0.926653	0.0230405
ENSG00000185972.6	chr9	CCIN	36169388	36171334	0.117393	1.02695	1.59042	0.503164	1.13812	0.8912	0.821814	1.08566	0.241426	0.470139	0.0238867
ENSG00000178896.9	chr8	EXOSC4	144078648	144078899	0.145262	0.362631	0.480895	0.483652	0.632343	0.679763	0.509578	0.623295	0.956464	0.123812	0.0243114
ENSG00000284741.1	chr2	PDE11A	177628069	177629562	-0.643439	-1.28363	-0.734038	-0.864925	-1.39331	-1.54981	-0.583426	-1.30603	-1.15191	-0.923361	0.0243114
ENSG00000108932.12	chr17	SLC16A6	68267026	68269346	0.670087	2.16114	1.9677	1.19015	2.48796	1.63236	2.55654	2.13551	2.00029	-0.407918	0.0244072
ENSG00000139263.11	chr12	LRIG3	58872149	58872816	0.240896	0.127443	-0.0187354	0.160077	0.0916402	0.00938484	-0.189862	0.162047	-0.282286	1.00088	0.0247171
ENSG00000091622.16	chr17	PITPNM3	6451263	6455643	-0.209161	-0.167568	0.00692026	0.249214	0.201608	0.0713043	0.450927	0.338477	-0.00788766	-1.0757	0.0247362
ENSG00000265690.7	chr16	AC074143.1	67163385	67163852	0.168246	-0.139994	-0.560778	0.216066	0.098361	0.844443	0.154005	-0.343015	-0.00216878	1.48836	0.0248098
ENSG00000240038.6	chr1	AMY2B	103553815	103555109	-0.144582	-0.525367	-0.69267	-0.116124	-0.505339	-1.03816	-0.531543	-0.724954	-0.606327	-0.321549	0.0251182
ENSG00000102053.12	chrX	ZC3H12B	65366638	65366762	-0.130211	-0.302356	-0.939775	-0.103311	-0.900936	-1.03524	-0.982316	-1.84036	-1.58427	1.07029	0.0251702
ENSG00000198542.14	chr13	ITGBL1	101452593	101452931	-0.0794772	-0.436042	-0.874401	-0.292429	-0.434602	-0.207043	-0.291923	-0.584718	-0.413644	-0.112179	0.0252821
ENSG00000187098.15	chr3	MITF	69739435	69739701	-0.44092	-0.847461	-0.207675	-0.461246	-0.628702	-0.926096	-0.246054	-0.62591	-0.526757	-0.372021	0.0253897
ENSG00000174791.11	chr11	RIN1	66330241	66332752	0.423223	0.837211	0.619159	0.740815	0.877554	0.93438	0.686944	1.01365	0.945115	0.322624	0.0257558
ENSG00000198932.13	chrX	GPRASP1	102651092	102651595	-0.345094	-0.816234	-0.0752701	-0.132753	-0.597452	-0.713956	-0.364323	-0.701887	-0.394427	-0.244741	0.0257634
ENSG00000166341.8	chr11	DCHS1	6621330	6624390	-0.423714	-0.35413	0.274709	-0.143896	0.00120655	-0.0566181	0.497739	0.065221	-0.00940422	-0.884473	0.0257956
ENSG00000196937.11	chr7	FAM3C	121348878	121350550	-0.370854	-0.240333	-0.0421313	-0.139658	-0.134473	-0.346802	0.0399505	-0.263427	0.0427919	-0.819131	0.025818
ENSG00000105877.18	chr7	DNAH11	21543039	21543596	-0.201095	-0.511039	-0.175124	0.0835568	-0.193099	-0.74546	-0.130772	-0.802066	-0.638399	0.359676	0.0261408
ENSG00000182983.15	chr3	ZNF662	42906142	42906168	-0.417074	-0.341937	-0.549818	-0.365692	-0.79041	-0.740098	-0.420399	-0.583266	-1.03442	0.364156	0.0264629
ENSG00000240891.8	chr3	PLCXD2	111674676	111675408	-0.934335	-0.978042	-0.0673298	-0.375032	-0.722566	-1.25586	0.029636	-0.962256	-0.803548	-0.995348	0.0268304
ENSG00000125966.10	chr20	MMP24	35226690	35226984	-0.450815	-0.78743	-0.205837	-0.517266	-0.703764	-1.09673	-0.365913	-0.903061	-0.773993	-0.0185527	0.026971
ENSG00000107404.20	chr1	DVL1	1335276	1336515	0.462589	0.7858	0.756639	0.401296	0.5819	0.823914	0.728629	0.911769	0.82149	0.428003	0.0271599
ENSG00000077943.8	chr10	ITGA8	15513954	15517244	1.06988	1.49147	0.545187	0.484223	1.15954	1.07808	-0.0175255	1.29352	-0.0640572	1.53316	0.0271754
ENSG00000124749.17	chr6	COL21A1	56056590	56057844	-0.235237	-0.0202464	-0.901362	1.01014	-0.37965	0.633625	-0.378313	-0.130073	0.0562499	2.93623	0.0273533
ENSG00000128510.12	chr7	CPA4	130293134	130293248	-0.0670868	-0.32241	-0.731283	-0.538301	-0.827842	-0.855691	-0.94699	-0.798823	-0.980527	0.601629	0.0273533
ENSG00000141519.15	chr17	CCDC40	80036632	80036691	-0.0175505	-0.189673	-0.573447	0.364726	0.252523	-0.360207	-0.576237	-0.280414	-0.336437	0.864761	0.0274122
ENSG00000182578.13	chr5	CSF1R	150053291	150054224	0.620873	0.851163	0.945373	0.648999	1.03823	0.977177	0.662309	1.06921	1.10187	-0.217715	0.0281601
ENSG00000174080.11	chr11	CTSF	66563464	66564007	-0.0730256	-0.0835378	-0.694774	0.0986734	-0.22724	-0.424991	-0.826843	-0.520767	-0.529897	0.708234	0.0287042
ENSG00000145107.15	chr3	TM4SF19	196319342	196320098	0.25544	0.539124	1.08299	0.481023	0.747244	0.547424	0.567813	0.516671	0.779311	-0.229929	0.0289293
ENSG00000141837.20	chr19	CACNA1A	13206442	13208053	-1.25993	-1.48383	-0.929949	-1.35929	-1.30066	-1.34744	-1.33261	-1.22671	-1.50741	0.983967	0.0292464
ENSG00000257108.2	chr16	NHLRC4	567005	567075	-0.194079	-0.186196	-1.14449	0.493836	-0.197698	0.0306351	-0.468726	-0.502221	-0.373746	0.945933	0.0295456
ENSG00000114541.15	chr3	FRMD4B	69168782	69171981	-0.136617	0.155335	0.617705	0.2694	0.536001	0.351322	0.46054	0.53372	0.695452	-1.17169	0.0300927
ENSG00000134363.12	chr5	FST	53480626	53480876	0.402983	0.665938	0.512896	-0.22055	0.585562	0.335357	0.639874	0.915959	0.924541	-0.523806	0.0300927
ENSG00000164023.14	chr4	SGMS2	107824563	107824793	-0.466684	-0.654415	-0.180147	-0.512359	-0.463373	-0.90357	-0.184091	-0.700031	-0.638439	-0.842808	0.0306323
ENSG00000102871.16	chr16	TRADD	67154185	67154959	0.114735	0.287683	0.0010864	0.429538	0.0920468	0.459728	0.0697774	0.140547	0.259783	0.881513	0.0311371
ENSG00000102032.13	chrX	RENBP	153935269	153935404	-0.00213801	0.238853	-0.0412218	0.101398	0.203513	-0.149314	-0.0750039	-0.25783	0.189247	1.0594	0.0312395
ENSG00000169740.14	chr10	ZNF32	43643860	43644801	0.408363	0.372066	-0.132978	0.434016	0.295459	0.361083	-0.132063	0.184501	0.162788	0.824817	0.0322464
ENSG00000005059.16	chr4	MCUB	109560209	109560436	-0.483955	-0.463168	0.0126883	-0.364523	-0.317544	-0.27428	-0.0599747	-0.334712	-0.092305	-0.875433	0.0324961
ENSG00000185633.10	chr12	NDUFA4L2	57234903	57235619	0.454299	0.520955	-0.425837	0.724744	0.320209	0.424463	-0.604621	0.332319	-0.153343	1.5398	0.0328034
ENSG00000101938.15	chrX	CHRDL1	110673856	110676361	-0.342144	-0.665477	-0.502575	-0.0838698	-0.657325	-0.801668	-0.457603	-0.949565	-0.733402	-0.225979	0.0330266
ENSG00000178814.17	chr8	OPLAH	144051266	144051472	0.0907552	-0.0191688	-0.065568	0.238154	-0.12383	0.276465	-0.248208	-0.00662	-0.0199707	1.15796	0.0332822
ENSG00000145358.6	chr4	DDIT4L	100185870	100188167	-0.914832	-0.388389	1.17396	0.153498	-0.153921	-0.71267	0.758466	-0.449222	0.326904	-0.656781	0.0339074
ENSG00000165949.12	chr14	IFI27	94104836	94105034	-0.137574	-0.368373	-0.00590274	0.466798	-0.434485	-0.918539	-0.714668	-0.371122	-0.0907151	-0.220824	0.0339988
ENSG00000176463.14	chr15	SLCO3A1	91853708	91854088	-0.393936	0.0484801	-0.408629	-0.354161	-0.144492	-0.376164	-0.625231	-0.573186	-0.925116	0.0796854	0.0342951
ENSG00000041353.10	chr18	RAB27B	54717860	54717935	-0.485588	-0.916887	-0.946599	-0.266653	-0.742518	-1.45774	-1.00179	-1.05031	-1.26714	-0.245788	0.0343063
ENSG00000120693.13	chr13	SMAD9	36844831	36848819	-0.283077	-0.810893	-0.719009	-0.399588	-1.10973	-0.88258	-0.567444	-1.07709	-1.0705	-0.056731	0.0343846
ENSG00000198832.10	chr22	SELENOM	31104772	31105128	-0.0434956	0.0518818	-0.190641	0.460138	0.160574	0.29243	-0.0271399	-0.0266203	0.297604	1.11264	0.034625
ENSG00000168062.10	chr11	BATF2	64987945	64989812	-0.284568	0.200899	0.653223	0.339896	0.445952	0.691368	0.384617	0.530156	0.808623	-0.22496	0.0348063
ENSG00000186603.6	chr1	HPDL	45326895	45328679	0.0983354	0.797692	1.06953	0.516023	0.322479	1.0506	0.0902555	0.891383	0.907942	-0.504529	0.0349055
ENSG00000103490.14	chr16	PYCARD	31201486	31201841	0.0363035	-0.028658	-0.169692	0.382093	-0.112363	0.16455	-0.228362	-0.0179876	0.12269	0.949866	0.0350143
ENSG00000182871.16	chr21	COL18A1	45405165	45405241	0.406064	0.500953	0.134719	0.530467	0.440315	0.536438	0.179794	0.386002	0.220848	1.49243	0.0351383
ENSG00000197776.8	chr14	KLHDC1	49693105	49693290	-0.412974	-0.264983	-0.492838	0.364042	-0.304098	-0.471418	-0.403806	-0.655773	-0.886263	0.0455429	0.0351395
ENSG00000129354.11	chr19	AP1M2	10572671	10573088	-0.840411	-1.41255	-0.631424	-0.483627	-0.488745	-1.19637	-0.131091	-0.886766	-0.256113	-0.441541	0.0356214
ENSG00000166592.12	chr16	RRAD	66921679	66922353	1.45445	1.79313	0.883744	1.41917	1.33517	1.66387	0.552913	0.695619	0.0860656	2.70786	0.0356648
ENSG00000131116.12	chr19	ZNF428	43607224	43608107	0.0334919	0.0771928	-0.0410007	0.367011	0.0808695	0.239346	-0.0675461	-0.0199802	0.48516	0.994684	0.0356793
ENSG00000102287.19	chrX	GABRE	151953124	151955084	0.0688674	0.116492	0.129729	0.382046	0.335396	0.0718271	0.257594	0.261692	-0.045599	-0.999949	0.0374208
ENSG00000164211.13	chr5	STARD4	111496033	111500106	-0.280623	-0.0816205	0.313302	-0.167175	0.124854	-0.254937	0.222132	0.157634	0.0317003	-0.824438	0.0389212
ENSG00000143942.5	chr2	CHAC2	53767804	53768021	-0.329329	-0.0362039	0.373487	-0.211534	0.198254	-0.164742	0.188031	0.130283	0.276838	-0.901012	0.0394527
ENSG00000165644.11	chr10	COMTD1	75233641	75234225	0.204965	0.557565	0.647889	0.611736	0.241044	1.20469	0.493484	0.438078	0.916742	1.58673	0.040349
ENSG00000179111.9	chr17	HES7	8120592	8122037	-0.69757	0.0534729	1.01771	0.0375967	0.980689	0.634391	0.700817	0.619046	0.963425	-0.843754	0.0418913
ENSG00000159753.14	chr16	CARMIL2	67644988	67645286	-0.950184	-1.15779	-0.590592	-0.0639982	-0.665005	-0.565208	-0.65424	-0.884588	0.08793	-0.0485632	0.0420417
ENSG00000106012.18	chr7	IQCE	2558972	2559217	0.136839	0.268958	0.00948063	0.201003	0.24546	0.333026	-0.112687	0.178398	0.029002	0.82432	0.0421701
ENSG00000153404.14	chr5	PLEKHG4B	92151	92276	0.127594	0.18278	-0.0201999	0.380016	0.372058	0.13261	0.121868	0.352411	0.0584172	-0.851288	0.0421701
ENSG00000224712.12	chr16	NPIPA3	14708944	14709063	-0.306058	-0.532531	-0.578845	0.515493	-0.31642	-1.05031	-0.97524	-0.953398	-0.363436	0.453151	0.0428482
ENSG00000140323.6	chr15	DISP2	40358219	40358440	-0.0349883	-1.2632	-0.40923	0.00681486	-0.884808	-0.708897	-0.93789	-1.27071	-0.379106	-0.411239	0.042874
ENSG00000115257.15	chr19	PCSK4	1481428	1482207	0.35167	0.0455667	-0.387433	0.743629	-0.176446	-0.011046	-0.243512	-0.876518	-0.220151	1.66444	0.0431651
ENSG00000145020.15	chr3	AMT	49416775	49417718	-0.295144	-0.522276	-0.642083	-0.013421	-0.555817	-0.692629	-0.728196	-0.908129	-0.797033	0.195292	0.0442905
ENSG00000159640.16	chr17	ACE	63477061	63477343	-0.744826	-1.09025	-0.310185	-0.15481	-0.489926	-0.800283	-0.307198	-0.665497	-0.522903	-0.48797	0.0447194
ENSG00000177694.16	chr3	NAALADL2	174438573	174438685	-0.0663325	-0.256674	-0.451528	-0.245793	-0.3887	-0.43163	-0.462394	-0.410907	-0.889135	0.00586974	0.045244
ENSG00000183578.8	chr15	TNFAIP8L3	51056598	51058443	0.336222	0.923748	0.849557	0.505912	0.951472	0.886002	0.801089	1.06894	0.865663	-0.0252257	0.0456796
ENSG00000166289.6	chr19	PLEKHF1	29665459	29665795	0.750046	1.13277	0.72973	0.878223	0.636996	1.15634	0.574366	0.829817	0.663251	1.84009	0.046023
ENSG00000198719.9	chr6	DLL1	170282206	170282879	0.335212	0.198395	-0.015408	0.207059	-0.191802	0.54782	-0.393464	-0.240379	-0.493784	0.931444	0.0461763
ENSG00000121104.8	chr17	FAM117A	49710332	49711555	-0.894955	-1.15666	-0.558606	-0.324284	-0.776211	-1.35856	-0.378859	-1.13695	-1.23334	-0.338694	0.0463207
ENSG00000264813.6	chr17	AC113554.1	63484823	63485066	-0.782448	-1.1271	-0.430678	-0.105785	-0.476669	-0.828502	-0.219481	-0.872406	-0.540488	-0.416954	0.0463207
ENSG00000148671.14	chr10	ADIRF	86968432	86968605	-0.524349	-1.02794	0.421932	0.17405	0.270812	0.122195	0.563042	-0.0150698	0.422602	-0.642865	0.0472581
ENSG00000173432.12	chr11	SAA1	18266260	18266296	-0.087865	-0.0238763	-0.952739	0.119311	-0.147318	-0.957595	-1.12038	-0.793944	-0.924358	1.14262	0.0485804
ENSG00000184343.11	chrX	SRPK3	153776412	153776459	-0.356992	-0.368471	0.0248561	0.0984664	-0.390813	-1.19189	-0.064869	-0.46883	0.0664216	0.371602	0.0489194
ENSG00000111052.7	chr12	LIN7A	80792520	80797726	0.568624	0.82352	0.660193	0.0902325	0.558306	0.522427	0.346962	0.780828	0.176962	0.299513	0.0493725
ENSG00000130413.15	chr11	STK33	8391868	8392710	-1.74087	-2.41347	-1.06218	-1.18285	-1.36088	-1.57989	-0.745178	-1.39645	-0.833237	-1.11476	0.0495967
ENSG00000124225.16	chr20	PMEPA1	57648392	57652598	1.73423	2.12884	1.46483	0.738383	1.34083	1.56481	0.730262	2.00144	0.612332	1.91919	0.0496601
ENSG00000175197.12	chr12	DDIT3	57516588	57517180	0.182636	0.307771	0.248256	0.61087	0.443534	0.42612	0.158126	0.377306	0.570468	1.47963	0.0498067
ENSG00000171813.14	chr10	PWWP2B	132397168	132397351	0.22912	0.350347	-0.0120538	0.608387	0.233696	0.400251	0.331996	0.325443	0.344396	1.50817	0.0500799
ENSG00000221852.5	chr17	KRTAP1-5	41026026	41027208	0.514826	0.926168	-0.100597	0.285139	-0.124949	0.753122	-0.0526847	0.377707	0.368568	0.184391	0.0502714
ENSG00000054967.13	chr11	RELT	73376399	73376499	-0.364434	-0.0911885	0.253871	-0.0881685	-0.102684	-0.328318	0.271128	-0.147127	0.160517	-0.813682	0.0515504
ENSG00000105855.10	chr7	ITGB8	20330702	20331558	-0.759967	-0.753437	-0.974666	-0.654843	-1.18523	-1.03176	-0.443567	-1.2777	-1.10899	-0.1588	0.0515656
ENSG00000144959.10	chr3	NCEH1	172630249	172634092	-0.200901	-0.170554	0.137444	-0.450124	-0.0913601	-0.245053	0.182978	-0.175514	-0.0544629	-1.34577	0.0522362
ENSG00000285082.2	chr9	AL160272.2	117704157	117704565	-0.262137	-0.52107	-0.539597	-0.67362	-0.731637	-0.480271	-0.360903	-0.769301	-0.971182	-0.216689	0.0523186
ENSG00000177076.6	chr9	ACER2	19409009	19409192	-0.212148	-0.0695323	0.245449	-0.434656	-0.128232	-0.218403	0.400186	0.100865	0.0218362	-0.855436	0.0528408
ENSG00000138435.16	chr2	CHRNA1	174747592	174748255	0.271445	0.382332	-0.288787	-0.716414	0.504825	0.1825	-0.47574	-0.0595397	-0.297706	-0.965176	0.053116
ENSG00000135919.13	chr2	SERPINE2	223975045	223975904	0.688298	1.08643	0.462828	0.554313	0.624977	0.629837	0.229476	0.638975	0.187201	0.353562	0.0549234
ENSG00000103260.9	chr16	METRN	715118	715393	0.315561	0.535621	0.0590261	0.638101	0.269172	0.673808	-0.0841392	0.514633	0.412939	0.941382	0.0549873
ENSG00000025708.14	chr22	TYMP	50525752	50525918	0.0557075	0.573282	0.417745	0.37912	0.367105	1.30107	0.454147	0.687114	0.958895	1.70107	0.0559435
ENSG00000170955.10	chr11	CAVIN3	6318946	6319564	0.249376	0.272415	-0.0514482	0.442947	0.124947	0.749557	0.0644231	0.154607	0.389044	1.30141	0.0565106
ENSG00000138604.10	chr15	GLCE	69160584	69160757	-0.157486	-0.247061	-0.118423	-0.24304	-0.129343	-0.199351	0.0471193	-0.143477	-0.224424	-0.81623	0.0566815
ENSG00000177570.14	chr8	SAMD12	118189455	118197732	-0.709971	-0.977838	-0.61188	-0.742171	-1.34429	-1.16442	-0.440428	-1.34426	-0.880212	-0.708139	0.0569033
ENSG00000050344.9	chr7	NFE2L3	26152198	26153068	-0.0199153	-0.222152	-0.168941	-0.151545	-0.397313	-0.30355	-0.306927	-0.560502	-0.548085	-0.80688	0.057263
ENSG00000145819.18	chr5	ARHGAP26	142770377	142770915	0.467749	0.398966	1.33501	0.46586	1.12486	0.497266	1.42098	1.06004	1.00168	1.61584	0.057527
ENSG00000113212.7	chr5	PCDHB7	141172644	141176383	0.0559919	0.0183794	-0.580993	0.147436	-0.374986	-0.406879	-0.44418	-0.0143785	-0.232435	1.19606	0.0581671
ENSG00000179862.7	chr1	CITED4	40861054	40862363	0.488753	0.905361	0.273574	0.905179	0.658332	1.27153	0.0996926	0.527978	0.848095	0.895624	0.0584189
ENSG00000218891.5	chr19	ZNF579	55576774	55579641	-0.0532055	-0.0165137	0.0183379	0.321776	-0.135197	0.455041	0.0468394	-0.122043	0.358389	1.04205	0.0586587
ENSG00000152217.19	chr18	SETBP1	44680173	44680395	0.600059	0.724769	1.19694	0.585094	0.895127	0.551369	0.978035	1.15953	0.639441	0.843407	0.0587215
ENSG00000186868.15	chr17	MAPT	45894382	45894686	0.164517	-0.0121854	-0.324498	0.434348	-0.352408	-0.481808	-0.381953	-0.366027	-0.552856	1.04028	0.059243
ENSG00000183691.5	chr17	NOG	56593699	56595598	1.01891	1.15483	0.614602	-0.0234566	0.0897026	0.626728	-0.192192	0.367576	0.42925	1.54675	0.0593005
ENSG00000152977.10	chr3	ZIC1	147393422	147393942	-0.334271	-0.0428211	-0.934148	-0.0349987	-0.770613	-0.170951	-0.114033	-0.31637	-0.77792	0.625082	0.0595547
ENSG00000128578.10	chr7	STRIP2	129434432	129434601	-0.236838	-0.230026	0.370921	-0.221316	-0.159218	-0.47474	0.0999085	-0.183093	-0.0450076	-0.912061	0.0596439
ENSG00000186493.12	chr5	C5orf38	2752131	2752464	0.113206	0.0978415	-0.565973	0.406622	-0.0536936	0.327361	-0.37979	-0.0531467	0.0334625	1.0055	0.0596877
ENSG00000286231.1	chr1	AL445423.3	220786990	220787219	0.543702	0.329969	-0.0477792	0.209169	0.213132	0.485219	-0.106103	0.285512	0.23301	0.842192	0.0599444
ENSG00000285444.1	chr13	AL162377.3	51763951	51767278	-0.00997544	0.206765	-0.54258	0.29781	0.0867111	0.0194376	0.0902868	-0.100231	-0.0195167	1.26939	0.0600767
ENSG00000110799.13	chr12	VWF	5948874	5949203	1.41304	0.493411	0.745307	1.73428	0.553275	1.49986	0.923039	3.01518	0.845103	1.80172	0.0603753
ENSG00000198768.11	chr20	APCDD1L	58459101	58461554	0.12813	0.491849	0.571921	0.594738	0.812196	0.732143	0.847885	0.829154	0.733669	-0.0268272	0.0626092
ENSG00000008710.19	chr16	PKD1	2088710	2090194	0.26115	0.262437	0.0255569	0.263485	0.146248	0.375337	0.149147	0.262509	-0.10739	0.946075	0.0626358
ENSG00000106537.8	chr7	TSPAN13	16753755	16754030	-0.481931	-0.447897	-0.0747955	-0.10735	-0.348696	-0.75838	-0.137713	-0.624059	-0.22163	-0.868489	0.0635778
ENSG00000136997.19	chr8	MYC	127735434	127736623	0.363591	0.658707	0.523063	0.39477	0.367801	0.655499	0.539723	0.887887	0.635356	0.281999	0.0642115
ENSG00000234465.11	chr19	PINLYP	43575801	43576919	-0.216525	-0.213515	0.119821	0.20561	0.0296908	0.174898	0.099565	0.00924785	0.359764	-0.800185	0.0644022
ENSG00000026559.14	chr20	KCNG1	51003656	51004806	0.90039	1.54	1.21601	1.04268	1.25839	1.6789	0.923637	1.63751	1.01682	1.19395	0.0647653
ENSG00000116183.11	chr1	PAPPA2	176463171	176463418	1.71463	1.46613	-0.0370255	0.552508	1.622	1.2123	-0.199486	1.21946	-0.756993	1.8974	0.0663427
ENSG00000128482.16	chr17	RNF112	19411125	19411195	-1.43999	-1.80765	-0.46406	0.625594	0.0627931	-1.54402	0.110815	-0.809474	0.170777	0.268713	0.0665118
ENSG00000214140.11	chr17	PRCD	76527586	76527833	-0.860385	-1.55393	-0.958175	0.097846	-1.2922	-1.38273	-1.0789	-1.44376	-1.31039	0.214339	0.0665686
ENSG00000162191.13	chr11	UBXN1	62676498	62676639	0.0928396	0.111634	-0.0945011	0.129516	0.179826	0.154569	-0.211049	0.136696	0.321493	0.86301	0.0665846
ENSG00000140332.16	chr15	TLE3	70047790	70050204	0.666482	0.929497	0.581954	0.388388	0.727001	0.669316	0.539086	0.696977	0.487927	0.755113	0.067052
ENSG00000130513.6	chr19	GDF15	18374731	18375000	0.446805	0.648097	-0.136596	0.83016	0.449694	0.918128	-0.359701	0.553284	0.386748	1.35705	0.0673629
ENSG00000243708.10	chr15	PLA2G4B	41837775	41837959	-0.463534	-0.515451	-0.470356	-0.372407	-0.655162	-0.620469	-0.430439	-0.663922	-0.843621	0.153149	0.0682538
ENSG00000102904.14	chr16	TSNAXIP1	67806765	67807196	-0.133784	-0.420989	-1.06247	0.437467	-0.0661211	-0.432621	-0.593333	-0.77879	-1.45459	0.492013	0.0686859
ENSG00000160781.17	chr1	PAQR6	156243320	156244403	-0.402963	-1.04049	-1.00895	0.293075	-0.692181	-0.722117	-0.255249	-0.550464	-0.610391	-0.0898248	0.0695668
ENSG00000185522.9	chr11	LMNTD2	554850	555111	0.0493969	-0.31017	-0.0320637	0.239755	-0.581971	0.12673	-0.713002	-0.322101	0.0747177	1.21825	0.0697353
ENSG00000214595.11	chr2	EML6	54723499	54723777	-0.668466	-0.656691	-0.679288	-0.425151	-0.718674	-1.49617	-0.171142	-0.523349	-0.927629	-0.274494	0.0706203
ENSG00000196296.13	chr16	ATP2A1	28878405	28878789	-0.257578	-0.565462	-0.559888	0.0494079	-0.80905	-0.764142	-0.26413	-0.854364	-1.1272	0.313515	0.0706903
ENSG00000064225.12	chr3	ST3GAL6	98732236	98732532	-0.271597	-0.440537	-0.271076	-0.274491	-0.319485	-0.50708	-0.0389311	-0.317992	-0.141124	-0.906202	0.0707057
ENSG00000138769.11	chr4	CDKL2	75576496	75579178	-0.262195	-0.696215	-0.483347	-1.0085	-0.69061	-0.729563	-0.678614	-0.872839	-0.781514	0.118621	0.0709121
ENSG00000134259.3	chr1	NGF	115285918	115286807	-0.642948	-1.03639	-0.600709	-0.414348	-1.73085	-0.774069	-0.743618	-1.19751	-0.614331	-0.0897913	0.071644
ENSG00000124074.12	chr16	ENKD1	67662945	67663321	0.413893	0.394281	-0.186743	0.226362	0.146756	0.407822	-0.11579	0.262673	0.249733	0.9755	0.0719365
ENSG00000169860.7	chr3	P2RY1	152835131	152841439	-1.01512	-0.309749	0.459847	-0.288098	-1.05774	-0.553673	0.236164	-0.953637	-0.304245	-0.87833	0.0730714
ENSG00000058453.17	chr1	CROCC	16740273	16740397	0.139917	0.0794718	-0.0278744	0.361128	0.10425	0.324789	0.200027	0.108369	0.317714	1.23899	0.0732316
ENSG00000140396.13	chr8	NCOA2	70109782	70113643	-0.227013	-0.356728	-0.402867	-0.43778	-0.435151	-0.496361	-0.288986	-0.476597	-0.829265	-0.126967	0.0735639
ENSG00000132465.11	chr4	JCHAIN	70655541	70656539	-1.53162	-1.10866	-0.881415	-0.292035	-1.50223	-1.21339	-0.638378	-1.45874	-0.409883	0.118409	0.0736605
ENSG00000114790.13	chr3	ARHGEF26	154121003	154121235	-0.436806	-0.401643	0.0786794	-0.192771	-0.275585	-0.400993	0.0611885	-0.5383	-0.0193273	-0.999	0.0738491
ENSG00000182901.16	chr1	RGS7	240775515	240776213	0.677446	0.633674	0.187962	0.258897	0.402222	0.852828	0.0989886	0.53074	0.332561	0.411967	0.0738969
ENSG00000105246.6	chr19	EBI3	4229523	4229617	-0.827173	-1.25803	-0.520248	-0.00207371	-0.991685	-0.838914	-0.569046	-1.08987	-0.00448813	-0.389111	0.0741535
ENSG00000154930.15	chr20	ACSS1	25006230	25006925	0.0679575	0.163724	-0.00268179	0.172877	0.122435	0.254103	-0.251205	0.0675029	-0.0290119	0.907305	0.0744898
ENSG00000117245.12	chr1	KIF17	20664014	20664762	-0.00920742	-0.445929	-0.623851	-0.756627	-0.89154	-0.841507	-0.66372	-0.715486	-0.57724	0.380302	0.0751336
ENSG00000159403.18	chr12	C1R	7080214	7081301	-0.296083	-0.517955	-0.735303	-0.0299093	-0.424198	-0.69831	-0.847651	-0.804398	-0.795504	1.03018	0.0751336
ENSG00000180448.10	chr19	ARHGAP45	1065923	1066163	-0.324534	0.0265205	0.859374	0.428797	0.189304	-0.0394981	0.804133	0.586503	0.820045	-0.330552	0.0751336
ENSG00000189129.14	chr10	PLAC9	80131682	80131831	-0.171509	0.211331	-0.0439021	0.466393	0.124095	0.226218	0.0511779	-0.116551	0.473787	1.19334	0.0754629
ENSG00000188266.14	chr15	HYKK	78507564	78507671	-0.160684	-0.464077	-0.774642	-0.0863345	-0.82609	-0.334697	-0.525038	-0.735313	-0.384495	0.114924	0.0754729
ENSG00000141582.15	chr17	CBX4	79833156	79835395	0.00821254	-0.00686166	-0.0127728	0.24845	-0.0956533	0.204253	0.109054	-0.112515	0.288817	0.808956	0.0755493
ENSG00000116729.14	chr1	WLS	68098473	68098753	0.116839	0.59597	0.611381	0.425589	0.7161	0.61669	0.67191	0.915747	0.649298	-0.117126	0.0757161
ENSG00000132141.14	chr17	CCT6B	34927859	34928117	-0.0242837	-0.379959	-1.14812	0.177252	-0.38646	-0.388385	-0.888184	-0.630323	-0.438681	0.760187	0.0762594
ENSG00000161328.11	chr11	LRRC56	537527	537605	0.0776	-0.261572	-0.408849	0.619149	0.115231	-0.758644	-0.353186	-0.47988	0.184469	0.870409	0.0764035
ENSG00000138316.11	chr10	ADAMTS14	70672506	70672884	0.217009	0.362839	0.0395298	0.300172	0.405768	0.134835	-0.335268	0.212794	-0.689944	1.30158	0.0765334
ENSG00000183091.19	chr2	NEB	151485336	151485933	-0.723514	-0.787675	-0.89961	-0.482695	-1.67122	-1.72287	0.0609307	-1.02516	-1.86185	2.03503	0.0766194
ENSG00000132688.11	chr1	NES	156668763	156673205	0.296817	0.706086	0.75542	0.409688	0.972884	0.598697	0.500518	0.728933	0.712729	0.296234	0.0771577
ENSG00000130881.14	chr19	LRP3	33177603	33177729	0.448331	0.585477	0.250312	0.390462	0.349232	0.719065	0.0510707	0.496844	0.204707	1.17841	0.0786506
ENSG00000249240.2	chr15	AC069368.1	64841883	64842028	-0.00633046	-0.11506	0.121306	-0.0917267	0.0715793	-0.0113767	0.0732549	-0.00126233	0.11834	0.841036	0.0800125
ENSG00000046774.10	chrX	MAGEC2	142202342	142204053	0.243012	-0.112828	-1.00335	0.530073	0.0854235	-0.132236	-0.535421	0.434185	0.552445	0.00548643	0.0808294
ENSG00000173442.13	chr11	EHBP1L1	65576046	65576406	0.22527	0.24107	0.280801	0.00972647	0.349212	0.224711	0.177336	0.215028	0.123774	0.867505	0.0811367
ENSG00000205593.12	chr22	DENND6B	50309030	50312261	-0.601843	-0.142797	-0.37788	0.180632	-0.735519	-0.353864	-0.823558	-0.519502	-0.605571	0.684904	0.0811634
ENSG00000072201.14	chr4	LNX1	53459301	53461042	0.0160983	-0.670795	-0.727622	0.200641	-0.701588	-0.576247	-0.81311	-0.604447	-0.664345	0.10531	0.0818105
ENSG00000203618.5	chr22	GP1BB	19722945	19723579	-0.0602934	0.0992772	0.0302034	0.321565	-0.00227852	0.172698	-0.126113	-0.110364	0.170515	1.15369	0.0825634
ENSG00000166166.13	chr14	TRMT61A	103529196	103529261	0.314448	0.59189	0.565634	0.376738	0.615845	0.647589	0.467526	0.704521	0.843977	0.369797	0.0826228
ENSG00000181722.16	chr3	ZBTB20	114314501	114339426	-0.230628	-0.416239	-0.493482	-0.452886	-0.411741	-0.496332	-0.180145	-0.815792	-1.10936	-0.0929047	0.0835582
ENSG00000183569.18	chr22	SERHL2	42553617	42553713	-1.01938	-0.891695	-0.413837	-0.278334	-0.444817	-0.499118	-0.378283	-0.761719	-0.192085	0.0119866	0.0836208
ENSG00000078900.15	chr1	TP73	3652516	3652641	-0.260261	-0.363008	-0.0937127	-0.0721739	-0.132766	-0.28049	-0.00350271	-0.325519	-0.230592	-1.23186	0.084741
ENSG00000177685.17	chr11	CRACR2B	826144	826266	0.218358	0.454093	-0.388045	0.294334	0.360602	0.260028	-0.684965	0.156644	0.466214	1.41744	0.0860369
ENSG00000075826.17	chr10	SEC31B	100486646	100488098	-0.459947	-0.674526	-0.67996	-0.0213351	-0.410316	-0.686635	-0.480476	-0.809853	-0.871618	-0.0383526	0.0871633
ENSG00000147813.16	chr8	NAPRT	143574785	143575345	0.102272	0.105702	-0.0154903	0.169144	0.0908381	0.272108	-0.0922819	0.210264	0.32159	0.855423	0.0875771
ENSG00000144199.11	chr2	FAHD2B	97083583	97083817	0.14726	-0.872663	-0.497563	0.112584	-0.228987	-0.137258	-0.368348	-0.699897	-0.824347	0.243111	0.0885055
ENSG00000167702.12	chr8	KIFC2	144466043	144466518	0.0154006	-0.0329959	0.0434969	0.141618	-0.0539986	0.105224	-0.122237	-0.059298	-0.0513074	0.876387	0.0889048
ENSG00000164045.12	chr3	CDC25A	48157146	48159085	0.108929	0.308255	0.420714	-0.178552	0.307898	0.220886	0.361883	0.315916	0.320759	-0.859938	0.0895658
ENSG00000143341.12	chr1	HMCN1	185734391	185735047	-0.3449	-0.45583	-0.725245	-0.103407	-0.324662	-0.854296	-0.751087	-0.512122	-1.32036	0.419434	0.0906946
ENSG00000196843.16	chr2	ARID5A	96536743	96536830	0.0695385	0.392205	0.131898	-0.0347594	0.156915	0.0813915	-0.446882	0.247671	-0.0872026	0.888199	0.0908522
ENSG00000178078.11	chr19	STAP2	4324043	4324197	-0.527804	-0.940368	-0.571165	-0.130589	-0.41203	-0.59887	-0.531133	-0.796715	-0.467448	-0.418749	0.0913748
ENSG00000148291.10	chr9	SURF2	133356550	133356670	0.334034	0.540973	0.520623	0.365487	0.623443	0.643328	0.358646	0.808323	0.842925	0.639991	0.0915924
ENSG00000187796.14	chr9	CARD9	136361903	136362180	0.140454	0.402732	0.41243	0.484827	0.477517	0.515715	0.326031	0.450832	0.868605	0.845436	0.0919971
ENSG00000262814.8	chr17	MRPL12	81703367	81703575	0.263865	0.496744	0.56667	0.380541	0.553933	0.571461	0.412667	0.62862	0.945584	0.364443	0.0925218
ENSG00000132481.7	chr17	TRIM47	75874164	75875123	0.189076	0.760203	1.00123	0.35332	0.644743	0.836355	0.387729	0.429008	0.770139	0.575793	0.0976145
ENSG00000151229.13	chr12	SLC2A13	39755025	39760252	-0.503444	-0.32691	0.0715015	-0.243844	0.0115698	-0.550276	0.388522	-0.136601	-0.243542	-0.886455	0.0977807
ENSG00000132470.14	chr17	ITGB4	75721328	75721563	-0.41717	-0.554454	-0.840903	-0.0819343	-0.277628	-0.235043	-0.340076	-0.560866	-0.124659	0.531993	0.0979134
ENSG00000204311.14	chr2	PJVK	178451346	178451769	0.0150667	-0.405748	-0.613407	0.369966	-0.353088	-0.414965	-0.14464	-0.685925	-1.21967	0.191239	0.0989158
ENSG00000173918.15	chr17	C1QTNF1	79022814	79023088	-0.17878	-0.199789	-0.57381	0.22903	-0.602293	-0.15102	-0.843678	-0.58388	-0.52314	0.490471	0.100209
ENSG00000103742.12	chr15	IGDCC4	65381484	65384419	-0.781588	-0.818176	-0.543354	-0.163886	-0.277501	-0.989616	-0.164501	-0.502426	-0.774436	-0.28298	0.100507
ENSG00000128271.22	chr22	ADORA2A	24417879	24418259	0.146697	-0.0361177	-0.396623	0.247959	-0.0412513	0.311859	-0.456033	-0.151136	-0.453975	0.909185	0.100617
ENSG00000108176.15	chr10	DNAJC12	67796669	67797210	-0.527733	-0.600753	-0.927408	0.0692464	-1.30125	-0.726521	-0.956572	-0.770309	-0.921673	-0.0528733	0.101187
ENSG00000164855.16	chr7	TMEM184A	1542235	1547181	-0.8136	-0.753911	0.0900833	-0.591313	-0.497441	-1.03615	0.0673203	-0.590264	0.0500973	-0.739555	0.102313
ENSG00000007520.4	chr16	TSR3	1349240	1349608	0.332405	0.409242	0.202246	0.321565	0.341591	0.455678	0.0170293	0.375238	0.554412	0.904992	0.10253
ENSG00000162512.16	chr1	SDC3	30869466	30873377	-0.66522	-0.847693	-0.324316	-0.376185	-0.27891	-0.783298	-0.2762	-0.514919	-0.464613	-0.332171	0.103485
ENSG00000152763.17	chr1	WDR78	66812885	66814180	0.110461	0.13366	0.0309259	0.168585	-0.0769954	-0.1258	-0.0804101	-0.0398604	-0.0847328	0.820919	0.104169
ENSG00000177508.12	chr16	IRX3	54283304	54283740	0.705115	1.22378	0.637648	-0.0253614	0.741138	1.18385	0.308168	0.76495	0.94813	-0.32699	0.104611
ENSG00000184949.16	chr22	FAM227A	38578120	38586199	0.554813	0.144233	-0.0290537	0.45644	0.54399	-0.034033	-0.0876315	-0.351305	-0.82025	0.680973	0.106348
ENSG00000180881.19	chr12	CAPS2	75275979	75276247	-0.982336	-0.955936	-1.08302	-0.619534	-1.35255	-0.992839	-0.793661	-0.937585	-0.95442	-0.296959	0.106556
ENSG00000213221.5	chr9	DNLZ	136359480	136362180	0.0920012	0.307068	0.2003	0.372436	0.443658	0.484373	0.164263	0.363272	0.849511	0.247202	0.106611
ENSG00000127863.15	chr13	TNFRSF19	23570370	23570848	0.304077	0.821511	0.855622	0.663569	0.992649	0.810337	0.858381	1.2407	0.718368	0.0707218	0.107018
ENSG00000251357.4	chr22	AP000350.4	23862188	23862202	0.00662017	0.420302	0.399953	0.642926	0.51007	1.11618	0.731229	0.468861	1.01447	0.309978	0.107277
ENSG00000126243.8	chr19	LRFN3	35935358	35935782	0.159697	0.183268	0.256106	0.227452	0.145551	0.44434	0.128677	0.145926	0.187105	0.841149	0.107459
ENSG00000143850.16	chr1	PLEKHA6	204218853	204222779	-0.120648	-0.378003	-0.917262	0.287341	-0.168952	-0.488912	-0.410448	-0.277326	-0.649273	0.876094	0.109185
ENSG00000123095.6	chr12	BHLHE41	26120030	26123168	0.405718	0.132774	-0.0447472	0.386712	-0.00850562	-0.256353	-0.166201	-0.327976	-0.465935	0.894493	0.109246
ENSG00000105516.11	chr19	DBP	48630030	48631052	-0.600708	-0.852245	-1.21744	0.0928976	-1.02608	-0.411848	-0.587861	-0.682471	-0.682889	0.676405	0.111755
ENSG00000099795.7	chr19	NDUFB7	14566078	14566265	0.191231	0.329536	-0.0444022	0.334636	0.194674	0.31926	-0.121237	0.271185	0.48284	0.90874	0.112492
ENSG00000121410.12	chr19	A1BG	58345178	58347029	0.249624	0.213049	0.0853855	0.624171	0.0536238	0.723405	-0.0773017	0.155733	0.531831	0.981506	0.112729
ENSG00000171425.10	chr19	ZNF581	55635459	55635712	0.174993	0.56299	0.232226	0.528173	0.382106	0.52657	0.24264	0.437638	0.63191	0.800459	0.113364
ENSG00000188783.6	chr1	PRELP	203475806	203475938	-0.318786	-1.3191	-0.480884	-0.435634	-0.825785	-1.04317	-0.559565	-1.02733	-0.855976	-0.886097	0.11647
ENSG00000169884.14	chr12	WNT10B	48965340	48966553	-0.436834	-0.529705	-0.000997769	-0.446388	-0.0776953	-0.473812	-1.21168	-0.168736	-1.1325	0.465773	0.117063
ENSG00000159733.13	chr4	ZFYVE28	2269582	2270856	0.0436592	0.273281	0.0270111	0.102413	0.14369	0.303435	0.0767796	0.110338	0.0247516	0.863412	0.117989
ENSG00000140876.11	chr16	NUDT7	77722492	77722617	-0.00513952	-0.246064	-0.416054	0.367196	-0.507216	0.0728211	-0.540691	-0.320704	-0.552835	-0.806455	0.118109
ENSG00000162076.13	chr16	FLYWCH2	2883213	2883272	0.123488	0.357652	0.0929864	0.510143	0.205675	0.426073	0.0666573	0.316375	0.472234	0.963517	0.11882
ENSG00000169710.9	chr17	FASN	82078338	82079280	0.0309945	0.493187	0.630619	0.305163	0.692685	0.673232	0.530183	0.85792	0.761291	0.0698304	0.119358
ENSG00000083857.14	chr4	FAT1	186587794	186589220	-0.0546704	-0.30607	-0.416434	-0.556454	-0.646434	-0.577319	-0.346788	-0.673504	-1.14065	-0.139223	0.120289
ENSG00000143590.14	chr1	EFNA3	155078837	155079069	-0.853864	-1.09131	-0.998522	-0.262223	-0.876887	-1.01745	-1.32632	-1.24431	-1.06082	-0.602121	0.120482
ENSG00000125089.17	chr4	SH3TC1	8182072	8182210	0.0913914	0.366947	0.661648	0.414458	0.696992	0.65705	0.718097	0.824256	0.909628	0.491725	0.121073
ENSG00000080031.10	chr19	PTPRH	55181247	55181903	-0.808247	-1.21276	-0.975051	-0.656404	-1.31456	-0.575289	-0.855651	-1.27185	-1.34069	-0.19299	0.124639
ENSG00000139163.16	chr12	ETNK1	22625075	22625586	-0.382017	-0.166344	0.0204966	-0.186049	-0.0449935	-0.379934	0.0620298	-0.113205	-0.117058	-0.813651	0.127474
ENSG00000135940.7	chr2	COX5B	97646062	97646189	0.0424261	0.337201	-0.029878	0.31516	0.145162	0.428366	0.0215205	0.300742	0.595973	0.868124	0.127553
ENSG00000213390.11	chr10	ARHGAP19	97222173	97226132	-0.0549838	-0.237478	-0.196158	-0.161313	-0.293732	-0.125949	0.0813783	-0.170046	-0.25888	-0.844164	0.129801
ENSG00000176845.13	chr17	METRNL	83079609	83079985	0.415398	0.672622	0.881193	0.507243	0.673118	0.859104	0.824945	0.864637	0.974758	0.641174	0.130123
ENSG00000140406.4	chr15	TLNRD1	81000923	81005788	0.41757	0.561515	0.823265	0.373534	0.503534	0.724951	0.791208	0.601584	0.751866	0.212187	0.130174
ENSG00000178860.8	chr8	MSC	71841549	71842747	0.308776	0.532506	0.483886	0.410527	0.588538	0.479042	0.033075	0.656702	0.397808	1.22515	0.130421
ENSG00000185614.6	chr3	INKA1	49803261	49803443	0.117509	0.204059	-0.157728	0.16124	0.125965	-0.0210795	-0.136548	0.101015	0.304025	1.0087	0.131329
ENSG00000118058.22	chr11	KMT2A	118436490	118436944	-0.0635237	-0.258861	-0.173137	-0.364121	-0.252422	-0.308334	-0.042266	-0.392876	-0.801636	-0.210628	0.131338
ENSG00000251247.11	chr19	ZNF345	36850361	36850515	-0.144311	-0.529761	-0.846484	-0.443375	-0.573582	-0.490863	-0.587078	-0.442074	-0.780714	-0.277601	0.13172
ENSG00000167992.13	chr11	VWCE	61258286	61259312	0.755039	0.613359	-0.345844	0.845927	0.964616	0.142569	-0.082771	-0.10647	0.0368021	0.866822	0.131886
ENSG00000165175.15	chrX	MID1IP1	38801432	38801487	0.449184	0.724628	0.468742	0.466722	0.56362	0.786785	0.492372	0.841427	0.633114	0.408182	0.132142
ENSG00000136732.16	chr2	GYPC	126656133	126656312	0.615747	0.860498	0.282012	0.683129	0.619763	0.884192	-0.00215265	0.605506	0.353928	0.914357	0.13519
ENSG00000196878.15	chr1	LAMB3	209614870	209615407	0.305313	0.812184	0.881218	0.549785	0.952383	0.796919	0.659958	0.877707	0.802448	0.262103	0.137967
ENSG00000125845.7	chr20	BMP2	6767686	6768875	0.668515	1.43949	1.09221	0.00754981	0.950711	0.803862	0.179837	1.59753	0.451106	1.45519	0.13801
ENSG00000065057.9	chr16	NTHL1	2039815	2040047	0.0956108	0.277147	0.193233	0.383061	0.502442	0.456255	0.0584188	0.455759	0.555193	0.863191	0.138527
ENSG00000104783.14	chr19	KCNN4	43766533	43767089	0.0151326	0.774531	1.4889	0.76844	1.26882	0.888072	1.24951	1.23304	1.35664	-0.343005	0.138533
ENSG00000243696.5	chr3	AC006254.1	52813282	52813490	-0.0573305	-0.608034	-0.81594	-0.149582	-0.495383	-0.783573	-0.523682	-0.727756	-0.644857	0.108071	0.139636
ENSG00000182154.8	chr9	MRPL41	137551879	137551978	0.23892	0.49212	0.362233	0.522516	0.37189	0.934294	0.355103	0.524537	0.946664	0.928475	0.140226
ENSG00000003249.13	chr16	DBNDD1	90004865	90006492	-0.528414	-0.816453	0.227083	-0.294684	-0.84736	-0.414368	0.0586167	-0.662018	-0.111253	-0.340944	0.140246
ENSG00000137825.11	chr15	ITPKA	41493393	41493494	0.416645	0.848964	0.7118	1.09177	0.92398	0.932478	0.701894	1.11811	1.20826	0.492169	0.140933
ENSG00000187180.3	chr1	LCE2C	152675295	152675328	1.58079	2.52956	1.79677	1.22258	1.85286	3.29872	1.23028	2.36019	2.29805	2.03513	0.14239
ENSG00000176714.9	chr2	CCDC121	27625639	27627917	0.767359	0.599419	0.27565	0.428192	0.19366	0.332495	0.324838	0.71052	0.613781	0.904355	0.143087
ENSG00000129667.12	chr17	RHBDF2	76470891	76472052	-1.12457	-0.977878	-0.187232	0.0493777	-0.626381	-0.877574	0.0390112	-0.725292	-0.285158	-0.567808	0.144413
ENSG00000137959.16	chr1	IFI44L	78619922	78620058	-0.533808	-1.42349	-0.932679	0.617375	-0.790125	-0.791397	-0.648278	-0.416245	-0.832784	-0.201583	0.14527
ENSG00000196074.13	chr20	SYCP2	59863564	59864388	-0.39045	-0.87507	-0.667872	-0.513818	-0.848596	-0.978466	-0.598146	-0.906185	-0.77784	-0.3052	0.146238
ENSG00000240972.2	chr22	MIF	23894383	23894582	0.035449	0.441037	0.378071	0.610961	0.520513	1.06586	0.683216	0.486597	1.00105	0.373824	0.146548
ENSG00000187051.9	chr22	RPS19BP1	39529093	39529623	0.126645	0.413599	0.392331	0.437153	0.427354	0.470294	0.255036	0.55117	0.815049	0.572503	0.149137
ENSG00000254402.7	chr8	LRRC24	144522388	144523409	0.409819	0.328396	-0.104377	0.733976	-0.0386693	1.09126	0.59964	-0.211722	0.859505	1.67882	0.149941
ENSG00000113494.17	chr5	PRLR	35048756	35049408	-0.38038	-0.273156	0.155209	-0.409262	-0.13064	-0.318442	0.252009	-0.264925	-0.0383523	-1.22587	0.152469
ENSG00000262560.1	chr15	AC018512.1	43772617	43773223	-0.0918045	-0.665583	-0.343221	-0.00618942	-0.718104	-0.492451	-0.867346	-0.544018	-0.457675	-0.0355437	0.153488
ENSG00000085840.13	chr1	ORC1	52372829	52373375	0.180379	0.34464	0.290825	-0.0132921	0.248706	0.339359	0.280481	0.331398	0.213052	-0.800973	0.154154
ENSG00000103024.7	chr16	NME3	1770286	1770766	0.120308	0.365552	0.0848818	0.570861	0.0437637	0.40996	-0.0546845	0.252082	0.276255	0.848711	0.154733
ENSG00000110395.6	chr11	CBL	119206276	119206612	-0.313257	-0.270117	0.136397	-0.399375	-0.243082	-0.16679	0.314363	-0.137839	-0.354976	-0.835318	0.156432
ENSG00000137098.14	chr9	SPAG8	35808045	35808306	0.158503	0.00740251	-0.0126678	0.07127	-0.409692	-0.413638	-0.0263287	-0.0738035	-0.364176	0.811405	0.159163
ENSG00000197982.14	chr1	C1orf122	37806979	37808732	0.136405	0.348073	0.269238	0.449147	0.337866	0.4978	0.271348	0.335418	0.743297	0.915165	0.161617
ENSG00000197054.12	chr19	ZNF763	11965037	11965211	0.0620799	-0.134965	-0.717652	-0.138982	-0.805629	-0.37719	-0.24114	-0.362335	-0.242797	0.595826	0.162374
ENSG00000128886.12	chr15	ELL3	43772605	43773226	-0.155812	-0.653109	-0.393588	-0.0272237	-0.692344	-0.466048	-0.833615	-0.582574	-0.490247	0.041159	0.163758
ENSG00000081059.20	chr5	TCF7	134114681	134115155	-0.0954158	-0.435268	-0.0125781	0.401742	0.525289	-0.0816396	0.121294	-0.0956988	0.235979	-0.930133	0.169157
ENSG00000145012.13	chr3	LPP	188153284	188153363	-0.0112554	-0.101082	-0.190274	-0.429902	-0.329064	-0.36319	-0.174512	-0.472843	-0.95426	0.113124	0.16921
ENSG00000181350.12	chr17	LRRC75A	16441577	16444131	-0.86022	-1.09368	-0.797366	-0.438187	-1.01026	-1.29476	-1.10869	-1.05472	-0.5083	-1.42394	0.170141
ENSG00000197978.9	chr15	GOLGA6L9	82430018	82430163	-0.0330163	-0.322433	-0.317736	-0.241342	-0.353746	-0.816359	-0.47603	-0.412115	-0.718093	0.188574	0.171526
ENSG00000107872.12	chr10	FBXL15	102419189	102419414	0.230845	0.545328	0.45998	0.815046	0.510282	0.980579	0.515316	0.488751	0.882554	1.40684	0.171573
ENSG00000173894.11	chr17	CBX2	79778148	79778307	0.849363	0.981296	0.538409	0.445437	0.677056	0.786506	0.376374	0.89024	0.411568	0.998156	0.174459
ENSG00000042062.13	chr20	RIPOR3	50586108	50587332	0.823031	0.684163	-0.0986102	1.38298	0.496252	1.13544	-0.0725542	0.872163	-0.61744	2.84016	0.17646
ENSG00000007080.11	chr19	CCDC124	17933015	17933048	0.314631	0.470665	0.154669	0.25469	0.294591	0.629161	0.188643	0.400993	0.602656	0.983147	0.176647
ENSG00000189171.14	chr1	S100A13	153618787	153619038	-0.0514797	0.287496	0.35429	0.569974	0.679403	0.631299	0.457657	0.607466	1.0021	-0.118079	0.17697
ENSG00000104043.14	chr15	ATP8B4	49858238	49860475	0.148602	-0.420024	-0.682933	0.0569349	-0.298658	-0.944493	-0.670256	-0.564859	-0.834096	0.0346628	0.177095
ENSG00000223658.8	chr2	C1GALT1C1L	43675151	43676429	-0.869406	-1.1212	-0.30365	0.0408269	-1.06862	-0.523765	-0.408385	-0.788472	-0.42359	-0.471031	0.182899
ENSG00000205236.6	chr7	AC105052.1	102582523	102582892	-0.408602	-0.315426	-0.810277	-0.148812	-0.493591	-0.358423	-0.542372	-0.612156	-0.421326	0.232614	0.182939
ENSG00000232434.2	chr9	AJM1	136844415	136848801	0.150552	0.150908	0.104884	0.406209	0.326985	0.592635	0.363449	0.432926	0.344114	1.40896	0.184422
ENSG00000135502.18	chr12	SLC26A10	57619527	57619878	-0.116179	-0.308257	-0.24954	0.0724017	-0.167054	-0.419708	-0.400906	-0.694915	-0.0670622	0.840917	0.185835
ENSG00000154556.18	chr4	SORBS2	185585444	185587688	0.273735	-0.623193	-0.805135	0.115262	-0.137426	-0.0289726	-0.752841	-0.96502	-0.675235	0.277212	0.185835
ENSG00000102796.11	chr13	DHRS12	51767993	51768296	0.0109758	-0.00242999	-0.348912	0.255677	-0.0284782	-0.020257	0.0695654	-0.0276598	0.0965116	1.08107	0.186046
ENSG00000102760.13	chr13	RGCC	41457550	41457756	-0.314263	0.604971	-0.475043	-0.479627	-0.463046	-0.00014984	-0.814132	-0.27866	-0.518698	0.0362422	0.187167
ENSG00000116819.8	chr1	TFAP2E	35573314	35573604	-0.814629	-0.586422	-0.455328	-0.0813726	-1.55656	-0.882346	-0.370901	-0.450918	-0.109414	0.605795	0.192136
ENSG00000196584.3	chr7	XRCC2	152644776	152649363	0.258362	0.337234	0.281035	-0.248779	0.364246	0.0481709	0.334577	0.34563	0.111191	-0.819326	0.192571
ENSG00000231989.5	chr5	PPP1R2B	156850295	156852528	0.417852	-0.0536168	0.315336	0.0296085	0.276732	0.611304	0.306445	0.461105	0.739597	1.21503	0.192571
ENSG00000228049.7	chr7	POLR2J2	102665368	102667264	-1.1788	-1.01014	-1.06029	-1.17416	-0.778766	-0.519078	-1.23568	-1.27452	-1.10802	-1.16713	0.193854
ENSG00000272899.4	chr7	ATP6V1FNB	128866330	128866830	-0.609263	-0.719837	-0.160354	-0.695413	-0.800872	-0.588162	-0.479755	-0.795805	-1.0887	0.232997	0.194023
ENSG00000197956.10	chr1	S100A6	153534599	153534830	0.0408815	0.332915	0.391571	0.360321	0.406814	0.494355	0.35514	0.531672	0.802713	0.260777	0.194694
ENSG00000139364.10	chr12	TMEM132B	125186836	125186866	1.75037	2.83966	1.39858	1.47469	2.01481	2.11771	0.798225	1.94019	0.673075	1.6162	0.195172
ENSG00000174501.14	chr2	ANKRD36C	95836919	95837108	0.107424	-0.287251	-0.239968	-0.519199	-0.139284	-0.24893	-0.06857	-0.326899	-1.04884	-0.00748148	0.195977
ENSG00000184497.13	chr13	TMEM255B	113759226	113759315	0.698962	0.840383	-0.0373412	0.271114	0.377895	0.675185	0.00559156	0.382513	0.475313	0.810294	0.196502
ENSG00000163638.13	chr3	ADAMTS9	64515654	64517121	-0.227738	0.515247	0.0478041	0.323315	0.0480603	0.143628	0.602388	0.327829	0.151308	0.892743	0.197928
ENSG00000169508.7	chr13	GPR183	99294539	99296163	-0.507494	0.353933	1.23367	0.66836	1.36933	0.2637	1.54851	1.0961	1.27664	-0.480941	0.198215
ENSG00000075618.18	chr7	FSCN1	5592816	5593768	0.337328	0.544216	0.398816	0.394126	0.352852	0.69966	0.337411	0.566133	0.460493	0.851467	0.198602
ENSG00000185499.16	chr1	MUC1	155185824	155186209	0.0547062	-0.442499	-0.897023	-0.0127511	-0.308604	-0.590687	-0.223347	-0.340609	-0.466935	0.503917	0.198643
ENSG00000019991.18	chr7	HGF	81699010	81702757	-0.163811	0.956044	1.30933	0.799796	1.51566	0.993718	1.7946	1.95422	1.3974	-0.248747	0.198948
ENSG00000198753.12	chrX	PLXNB3	153764196	153764304	-0.384749	-0.775562	-0.181286	-0.0373251	-0.483292	-0.822741	-0.145665	-0.480423	-0.33612	0.15217	0.201108
ENSG00000114127.10	chr3	XRN1	142306607	142311813	-0.246166	-0.530464	-0.532434	-0.484887	-0.607992	-0.629533	-0.330282	-0.540446	-0.922298	-0.417223	0.201287
ENSG00000214026.11	chr11	MRPL23	1947278	1947379	0.363344	0.251544	0.137958	0.321898	0.288798	0.654036	0.00431057	0.263589	0.565362	1.18968	0.201783
ENSG00000065054.14	chr16	SLC9A3R2	2025356	2025666	0.38106	0.657579	0.524655	0.383763	0.652161	0.766541	0.548256	0.846189	0.938961	0.74309	0.202103
ENSG00000205336.12	chr16	ADGRG1	57610652	57610912	-0.133379	-0.141384	0.507417	0.888288	0.321933	0.0673502	0.360817	-0.108127	-0.0530941	-0.296146	0.205202
ENSG00000157227.13	chr14	MMP14	22836560	22836925	0.432569	0.89217	0.804867	0.387918	0.938804	0.754728	0.580004	0.858468	0.61945	0.736694	0.206514
ENSG00000167554.15	chr19	ZNF610	52336243	52336506	-0.419846	-1.14297	-0.556984	-0.696033	-1.28531	-0.519849	0.138504	-1.23844	-0.534065	0.00905141	0.20814
ENSG00000185437.13	chr21	SH3BGR	39445855	39445929	0.203152	0.149035	-0.178807	0.489788	-0.392429	0.127725	0.287317	0.194565	0.0775891	1.08731	0.208635
ENSG00000178445.9	chr9	GLDC	6532464	6533160	0.292328	0.934605	0.547549	0.703714	0.691614	0.8974	0.320498	0.731577	0.491184	-0.163838	0.208702
ENSG00000113248.6	chr5	PCDHB15	141245395	141245613	-0.270157	-0.0871013	-0.838367	0.0422614	-0.199148	0.283361	-0.708215	-0.197999	-0.619098	0.594697	0.208845
ENSG00000115271.11	chr2	GCA	162318840	162319183	-0.459656	-0.715728	-0.366099	-0.147568	-0.704902	-0.784177	-0.401249	-0.83358	-0.39181	-0.464286	0.209982
ENSG00000184451.5	chr17	CCR10	42678889	42680617	-0.472322	-0.125352	0.614911	0.666806	0.202728	0.653894	0.759733	0.238288	0.939724	0.357435	0.210253
ENSG00000267748.4	chr19	AC011479.1	38289151	38289191	-0.381066	-0.597573	-0.490712	0.00614746	-0.375683	-0.566725	-0.838603	-0.509015	-0.375892	0.651449	0.212654
ENSG00000105672.14	chr19	ETV2	35641745	35642156	-0.099192	0.172102	0.186372	0.651085	-0.310236	0.409048	0.277818	0.0644901	0.688674	0.924841	0.212948
ENSG00000123610.5	chr2	TNFAIP6	151357592	151357760	-0.202012	0.013141	0.189735	0.170022	0.720686	0.0259951	0.478219	0.793388	0.293237	-1.31469	0.215621
ENSG00000187186.15	chr9	AL162231.1	34664163	34665190	-0.191675	0.410093	0.17149	0.755729	0.631221	0.569064	0.543805	0.380564	0.959936	-0.267254	0.215877
ENSG00000079263.19	chr2	SP140	230203110	230203279	0.405374	0.483951	0.388728	0.0489177	0.674723	0.465648	0.171964	0.809988	0.587421	-0.117309	0.217878
ENSG00000149115.14	chr11	TNKS1BP1	57299638	57299961	-0.0381178	-0.0216655	0.0677474	0.141124	0.22165	0.017242	0.065444	0.118115	0.133305	0.950965	0.220295
ENSG00000023445.14	chr11	BIRC3	102317450	102317571	0.300072	-0.168191	0.182625	-0.336684	-0.299872	-0.550982	-0.481223	-0.765268	-0.922127	-0.339313	0.225508
ENSG00000197530.12	chr1	MIB2	1615415	1615633	0.11272	0.0524837	-0.146032	0.358584	0.12203	0.547098	-0.0301332	0.0887033	0.221703	1.12342	0.225881
ENSG00000162551.14	chr1	ALPL	21509397	21509517	0.320587	0.728671	1.00576	0.321354	1.07294	0.836637	0.684562	1.19188	0.948289	0.928916	0.22891
ENSG00000274897.3	chr11	PANO1	797511	799185	0.188303	0.602191	1.04308	0.310349	0.534013	1.00179	0.823745	0.870964	1.30094	0.615219	0.230659
ENSG00000111962.8	chr6	UST	148747030	148747677	-0.0369085	0.727232	1.09665	0.663663	0.894462	0.364634	0.848107	1.07894	0.62213	0.546818	0.232044
ENSG00000188760.10	chr2	TMEM198	219543663	219544011	0.000918947	-0.091079	-0.985454	0.289014	-0.456849	-0.0118537	-0.783114	-0.736593	-0.287778	0.448842	0.233379
ENSG00000185585.20	chr9	OLFML2A	124777133	124777360	0.107493	-0.190667	-0.337563	0.350309	-0.0321007	-0.271875	-0.361777	-0.25305	-0.654639	1.39485	0.234159
ENSG00000180998.12	chr14	GPR137C	52552836	52553591	-0.616891	-0.958347	-0.615224	-0.565395	-0.976704	-1.32121	-0.621766	-1.29486	-0.955852	-1.72803	0.236617
ENSG00000163359.15	chr2	COL6A3	237324003	237324814	0.298202	0.621598	0.798025	0.341823	0.798855	0.601708	0.892947	0.902806	0.523888	0.0790436	0.238622
ENSG00000175550.8	chr11	DRAP1	65919274	65919543	0.271481	0.4695	0.405879	0.249657	0.573298	0.536445	0.376426	0.597114	0.843695	0.501363	0.239896
ENSG00000179271.3	chr19	GADD45GIP1	12953119	12954526	0.190012	0.320992	0.19407	0.221793	0.290374	0.515459	0.00303668	0.415532	0.672868	0.85299	0.240835
ENSG00000064547.14	chr19	LPAR2	19623655	19624569	-0.298262	-0.38786	-1.01923	0.0837389	-0.537174	-0.559924	-0.747077	-0.850122	-0.792044	0.215249	0.241128
ENSG00000130758.8	chr19	MAP3K10	40191426	40192713	0.0980806	0.11767	-0.097621	0.124689	0.218675	0.131558	-0.0629853	0.0213925	0.0677663	0.806429	0.241907
ENSG00000058335.15	chr15	RASGRF1	78959947	78962236	-0.834361	-0.841243	-0.702518	-0.387899	-0.694967	-1.03397	-0.19527	-0.6331	-0.630047	-0.749012	0.242295
ENSG00000136828.19	chr9	RALGPS1	126914774	126915012	-0.344589	-0.508598	-0.603913	-0.567614	-0.835565	-0.778321	-0.494067	-0.75314	-0.580742	0.0761003	0.244312
ENSG00000286264.1	chr11	AP001453.3	64241144	64242213	0.0898093	0.175209	-0.0218942	0.204162	0.217183	0.169277	-0.215993	0.0945663	0.369717	0.829119	0.244613
ENSG00000173486.13	chr11	FKBP2	64241003	64241132	0.0897799	0.177166	-0.0217875	0.203369	0.217837	0.171399	-0.209399	0.0931753	0.37128	0.827684	0.245191
ENSG00000118997.14	chr2	DNAH7	195737703	195738127	-0.0901185	-0.290404	-0.0155267	0.169962	-0.931054	-0.475154	0.405234	-0.543316	-0.510841	1.18586	0.246436
ENSG00000197635.10	chr2	DPP4	161992245	161993384	0.631996	0.368053	-0.483307	-0.228197	0.553928	-0.110364	-0.401988	0.252109	-0.88831	0.555984	0.246716
ENSG00000189057.11	chr11	FAM111B	59107185	59107296	0.0363804	0.00985393	0.265967	-0.329202	0.0450177	-0.202849	0.362642	0.118046	0.180659	-1.0544	0.247525
ENSG00000130653.16	chr9	PNPLA7	137459952	137460476	-0.220501	-0.611342	-0.68743	0.204592	-0.506437	-0.548741	-0.55301	-0.823621	-1.18454	0.343525	0.247571
ENSG00000129932.9	chr19	DOHH	3490821	3491811	0.381973	0.5991	0.660801	0.358483	0.535993	0.73333	0.637664	0.700367	1.14545	0.659831	0.247692
ENSG00000162892.16	chr1	IL24	206897443	206897615	1.28903	2.42322	1.71477	0.952901	2.19783	2.56111	2.3098	2.52018	1.5361	1.03041	0.247712
ENSG00000162894.12	chr1	FCMR	206903317	206905147	-0.128759	-0.488256	-0.622842	0.153421	-0.873325	-0.226037	-0.503375	-0.714389	-0.743889	-0.291406	0.248452
ENSG00000197969.14	chr9	VPS13A	77177445	77177804	-0.257266	-0.442027	-0.278514	-0.590374	-0.444444	-0.712941	-0.073402	-0.543655	-0.808932	-0.306756	0.250059
ENSG00000136237.19	chr7	RAPGEF5	22118236	22122521	-0.252186	-0.0958796	-0.095014	-0.344148	0.0264987	-0.299124	0.190415	-0.114259	-0.189702	-1.04814	0.250241
ENSG00000186409.17	chr1	CCDC30	42463221	42463898	0.697214	0.331751	0.139667	1.17251	0.422119	0.46756	0.280189	-0.230525	0.624821	1.28277	0.255555
ENSG00000151789.12	chr3	ZNF385D	21412218	21421447	0.307209	0.564693	1.01404	0.11346	1.45835	1.03164	0.786251	0.55547	0.847743	0.245517	0.256125
ENSG00000163975.12	chr3	MELTF	196988621	196989147	-0.189468	-0.828381	0.128863	0.277228	-0.446306	-0.169023	0.00477989	-0.400656	0.142343	0.20809	0.256308
ENSG00000166482.11	chr17	MFAP4	19383442	19384709	0.00238654	-0.227375	-0.697091	-0.00651729	-0.106723	-0.471227	-0.536572	-0.198314	-0.818316	1.29888	0.260728
ENSG00000003987.14	chr8	MTMR7	17296794	17300224	0.0941318	-0.103934	0.395327	0.100982	0.374562	-0.0676118	0.844721	0.018509	0.249072	-0.476927	0.261065
ENSG00000285437.1	chr7	POLR2J3	102562133	102562212	-0.45022	-0.381857	-0.791892	-0.444004	-0.804244	-0.844983	-0.61891	-0.471685	-0.590328	-0.135563	0.263677
ENSG00000170385.10	chr1	SLC30A1	211571568	211576289	-0.316487	-0.409474	-0.248058	-0.397035	-0.547036	-1.12144	-0.301669	-0.745739	-0.802493	0.0931285	0.264309
ENSG00000109610.6	chr4	SOD3	24789912	24789968	-0.283974	-0.34452	-0.72078	0.0577417	-0.371145	-0.332906	-0.380053	-0.572022	-0.347811	0.881108	0.264626
ENSG00000204428.12	chr6	LY6G5C	31676684	31677120	0.251126	0.205641	0.2269	0.837691	-0.199829	0.0595455	-0.0651292	0.0468868	0.43238	0.673987	0.266401
ENSG00000163909.8	chr1	HEYL	39623435	39627180	-1.09261	-0.680816	0.217488	0.403724	0.349768	-0.261236	0.518138	0.35831	0.537411	-0.945802	0.267826
ENSG00000167889.12	chr17	MGAT5B	76868456	76869097	-0.445654	-0.760468	-0.604085	-0.25273	-1.448	-0.584394	-0.523897	-0.785572	-0.846752	0.0231179	0.270816
ENSG00000196544.8	chr17	BORCS6	8188345	8190180	-0.0216527	0.0871466	0.213858	0.354126	0.427748	0.52664	0.209394	0.249181	0.539974	0.876304	0.271287
ENSG00000123144.11	chr19	TRIR	12730640	12731068	0.112765	0.309888	0.353134	0.282655	0.4634	0.703827	0.411694	0.394145	0.899528	0.583146	0.272446
ENSG00000187024.14	chr9	PTRH1	127690348	127690824	-0.0261028	0.380949	0.405045	0.295572	0.381668	0.61186	0.489711	0.496545	0.843517	0.556578	0.27322
ENSG00000123989.14	chr2	CHPF	219538948	219540642	0.161318	0.263349	-0.0556163	0.428381	0.180567	0.325861	-0.0302881	0.143998	0.157382	0.943474	0.273558
ENSG00000142694.6	chr1	EVA1B	36322031	36322725	0.486229	0.869011	0.574058	0.821095	0.670465	1.43621	0.703873	0.696435	1.26001	1.21971	0.283012
ENSG00000157326.19	chr14	DHRS4	23953734	23953916	0.0491537	0.234316	0.200599	0.458138	0.343263	0.500476	0.210317	0.239192	0.517929	0.981635	0.283192
ENSG00000103269.13	chr16	RHBDL1	675666	675829	-0.0278973	-0.200139	-0.736963	0.255556	-0.595195	-0.36744	-0.338172	-0.311149	-0.453961	0.892249	0.285041
ENSG00000213085.10	chr1	CFAP45	159872364	159872563	0.00600655	0.10676	0.667537	-0.0722892	0.824174	0.39408	0.395233	0.441968	0.712757	0.167964	0.285198
ENSG00000197142.10	chr10	ACSL5	112374018	112374269	-0.64821	-0.857944	-0.256003	0.0888329	-0.575605	-0.970437	-0.506946	-0.729691	-0.703966	-0.683471	0.287834
ENSG00000187624.9	chr17	C17orf97	410325	410646	0.311227	-0.171565	-0.281594	0.298767	-0.0830293	0.24631	-0.108795	0.0591586	-0.128053	0.820247	0.28901
ENSG00000279000.3	chr11	OR10A6	7924592	7930515	-0.196392	-0.610828	-0.926962	-0.151689	-0.895649	-1.21822	-0.751017	-0.761408	-0.72533	-1.17744	0.290611
ENSG00000142544.7	chr19	CTU1	51097606	51099139	-0.0261073	0.258572	0.411304	0.396382	0.353011	1.02897	0.559296	0.288886	1.13688	0.299554	0.293586
ENSG00000196268.11	chr19	ZNF493	21397119	21397267	0.0665949	-0.293372	-0.469279	-0.250847	-0.674791	-0.585816	-0.264103	-0.403967	-0.817111	-0.135918	0.293586
ENSG00000138646.9	chr4	HERC5	88457119	88457534	-0.632849	-0.922818	-0.939642	-0.115484	-1.06998	-1.02136	-0.720071	-1.18959	-0.71359	-0.78752	0.296316
ENSG00000145945.7	chr6	FAM50B	3849373	3849486	0.169506	0.318993	0.289234	0.42611	0.205926	0.491142	0.218202	0.420139	0.693237	0.87935	0.299912
ENSG00000179388.9	chr8	EGR3	22687659	22691482	0.254761	0.962733	1.25606	1.49259	1.52864	1.01585	1.57984	1.60619	1.42325	-0.657584	0.300969
ENSG00000173258.13	chr9	ZNF483	111525159	111525262	-0.251109	-0.515732	-0.290834	-0.576725	-0.65771	-0.83097	-0.324012	-0.93073	-0.592653	-0.169671	0.301472
ENSG00000186153.17	chr16	WWOX	78099430	78099885	-0.269567	0.0269104	-0.915336	-0.0413849	-0.535455	-0.177308	-0.675235	-0.348655	-0.437638	0.442346	0.302301
ENSG00000176428.6	chr7	VPS37D	73667831	73668096	-0.384234	-0.357941	-0.592994	-0.600277	-0.88581	-0.556375	-0.580655	-0.93954	-0.550133	0.485427	0.304039
ENSG00000213213.14	chr9	CCDC183	136796338	136796467	0.96945	-0.238366	-0.30549	0.637911	0.124178	0.756052	0.0652413	-0.0368275	0.264425	1.71501	0.305197
ENSG00000269095.1	chr19	AC010646.1	17235940	17236065	0.229838	0.23255	0.647939	0.187889	0.162594	0.984681	0.644274	0.469899	0.800399	0.773208	0.307615
ENSG00000197380.11	chr19	DACT3	46647551	46649872	-0.663487	-1.12189	-0.220591	-0.218619	-0.316599	-0.278074	-0.295772	-0.734352	-0.291204	-0.0104713	0.31089
ENSG00000100350.14	chr22	FOXRED2	36487190	36490267	-0.0383278	-0.227204	-0.440517	-0.214837	-0.440664	-0.35777	-0.420225	-0.424088	-0.806726	-0.138095	0.312293
ENSG00000198157.11	chrX	HMGN5	81113699	81115230	-0.0201104	-0.490553	-0.737475	-0.223021	-0.745348	-1.08525	-0.801096	-0.638035	-0.597381	-0.30733	0.314975
ENSG00000090932.10	chr19	DLL3	39498895	39499043	0.138495	1.04732	1.33882	1.59145	0.794309	0.848531	0.976246	0.593531	1.16952	0.0835421	0.31631
ENSG00000281593.1	chr7	AC006978.2	30362400	30362456	-0.184969	-0.691473	-0.743502	-0.16433	-0.596775	-0.692682	-0.355985	-0.719241	-0.973233	-0.452238	0.316989
ENSG00000164935.6	chr8	DCSTAMP	104339087	104339465	0.0594666	1.06532	0.297362	0.788113	1.21888	0.880504	0.960749	1.58115	1.00354	-0.905577	0.317073
ENSG00000128408.9	chr22	RIBC2	45413693	45414015	0.182536	-0.0866324	0.136909	0.101657	0.377045	0.0265101	-0.484016	0.50091	-0.106011	-0.839486	0.317566
ENSG00000175305.17	chr8	CCNE2	94879770	94881745	0.000469388	0.0756266	0.278913	-0.352926	-0.0606341	-0.348846	0.178586	0.092406	-0.0421416	-1.06507	0.317629
ENSG00000132386.11	chr17	SERPINF1	1762029	1762113	0.331324	0.31799	-0.289999	0.345018	-0.0384045	0.0987981	-0.635143	0.0208346	-0.314638	1.27546	0.318357
ENSG00000101096.20	chr20	NFATC2	51386957	51391451	0.79255	1.63471	0.832073	0.881102	1.10331	0.991406	-0.255187	0.46919	-0.0212874	0.316888	0.318625
ENSG00000038945.15	chr8	MSR1	16107878	16110218	0.737493	0.940507	0.957578	0.320789	0.676731	0.55731	0.257597	0.739007	0.616743	-0.0146893	0.31869
ENSG00000179148.9	chr17	ALOXE3	8095900	8096806	-0.488959	-0.252729	0.829169	0.605994	0.168733	-0.0399698	0.3726	0.306192	0.487219	-1.3412	0.319405
ENSG00000115009.13	chr2	CCL20	227805739	227805969	0.704431	1.01768	1.11835	0.732036	0.664191	0.708841	0.95443	0.606274	0.828588	-0.0199237	0.319433
ENSG00000228300.14	chr19	FAM174C	1275530	1275830	0.273349	0.512076	0.322926	0.482654	0.544923	0.639203	0.312104	0.585456	0.825754	0.523764	0.320716
ENSG00000065618.21	chr10	COL17A1	104031286	104032290	-0.312309	-0.31574	-0.0126009	-0.275191	0.456101	0.147432	0.469192	-0.0862832	0.201977	-0.81557	0.322002
ENSG00000198171.13	chr20	DDRGK1	3190350	3190819	0.0172691	0.262564	0.221736	0.120598	0.378951	0.315582	0.155427	0.260648	0.556884	0.903561	0.323685
ENSG00000130748.7	chr19	TMEM160	47045909	47046252	0.383299	0.475767	0.803045	0.474946	0.273514	1.26423	0.505955	0.435363	1.00141	1.01993	0.325075
ENSG00000186399.10	chr15	GOLGA8R	30403740	30403915	-0.331696	-0.377031	-0.82688	-0.254887	-0.356605	-0.201494	-0.50341	-0.93419	-0.416601	0.440167	0.327298
ENSG00000061337.15	chr8	LZTS1	20246165	20250363	-0.28539	-0.810394	-0.389558	0.0199097	-0.788137	-0.718907	-0.368112	-0.432457	-0.307847	0.0350488	0.330075
ENSG00000142409.6	chr19	ZNF787	56087366	56089092	0.118186	0.365268	0.37595	0.343702	0.476757	0.628674	0.475234	0.586656	0.83863	0.388495	0.343091
ENSG00000174010.9	chrX	KLHL15	23983720	23989030	-0.444381	-0.262345	-0.0298403	-0.277116	-0.213147	-0.467177	0.055173	-0.247625	-0.261484	-0.890934	0.346918
ENSG00000183439.9	chr4	TRIM61	164954446	164954768	0.426441	0.141542	0.340281	0.871337	0.443443	0.482359	0.599741	0.245409	0.844282	0.435081	0.34884
ENSG00000123612.16	chr2	ACVR1C	157526767	157534043	-0.344848	-0.570527	-0.557289	-0.337865	-1.01887	-0.876627	-0.388854	-0.663041	-0.497885	-1.02631	0.350567
ENSG00000177989.13	chr22	ODF3B	50529710	50530560	-0.358385	-0.277973	-0.464438	0.0127252	-0.134188	0.276608	-0.0459224	0.172619	0.365829	1.42792	0.350956
ENSG00000181690.8	chr8	PLAG1	56160909	56167503	-0.265897	-0.492394	-0.573228	-0.271357	-0.548058	-0.561101	-0.286684	-0.519178	-0.850707	-0.393049	0.35324
ENSG00000274512.5	chr17	TBC1D3L	37977972	37979038	-0.240563	-0.580854	-0.636878	-0.0224976	-0.420902	-0.664327	-0.428697	-0.818736	-0.287437	0.545277	0.355772
ENSG00000219607.3	chr6	PPP1R3G	5084581	5089487	0.207868	0.211689	-0.152688	0.291818	-0.169531	0.563119	-0.245077	0.276923	0.148926	1.17079	0.358085
ENSG00000204498.11	chr6	NFKBIL1	31546870	31546973	0.205272	0.419738	0.0879775	0.326502	0.442016	0.522027	0.200495	0.406204	0.564928	1.09447	0.35811
ENSG00000188483.8	chr9	IER5L	129175552	129178261	-0.0348656	0.0735992	0.174441	0.811647	0.427596	0.90431	0.736106	0.308364	1.10081	0.955409	0.360299
ENSG00000076344.16	chr16	RGS11	268301	269383	-0.119217	-0.470883	-0.313841	-0.146583	-0.706969	-1.308	-0.498417	-0.53861	-0.519236	0.368381	0.361378
ENSG00000124257.6	chr20	NEURL2	45888625	45888887	0.395465	0.507336	0.563983	0.818536	0.55468	0.791687	0.561094	0.624394	0.715288	1.53333	0.363119
ENSG00000173621.9	chr11	LRFN4	66856647	66856864	0.240824	0.616204	0.735182	0.408583	0.603592	0.743356	0.771044	0.746947	0.916808	0.483097	0.367702
ENSG00000178531.6	chr19	CTXN1	7924491	7925558	-0.23478	0.510254	-0.0116013	0.673764	0.682151	1.05603	0.714291	0.953788	0.792304	1.14903	0.368197
ENSG00000131188.12	chr5	PRR7	177446445	177446662	0.17502	0.805356	1.08581	1.15189	0.974379	1.81173	1.22332	0.973853	1.53471	1.0563	0.370382
ENSG00000151623.15	chr4	NR3C2	148078762	148081499	-0.139175	-0.354566	0.00310482	-0.0533809	-0.795773	-0.674489	0.221093	-0.689368	-0.268804	-0.816705	0.371972
ENSG00000182704.8	chr11	TSKU	76782251	76782433	0.109915	0.443367	0.426645	0.326261	0.217687	0.2658	0.382542	0.852103	0.387166	1.50492	0.372622
ENSG00000015413.9	chr16	DPEP1	89613308	89613404	0.294037	0.52803	0.273983	0.31959	-0.0591578	0.420422	0.0635469	0.114736	0.451886	2.51086	0.373446
ENSG00000113657.13	chr5	DPYSL3	147390808	147394123	0.926912	0.870495	1.20689	0.398593	0.906455	0.712259	0.967929	0.953772	0.578732	0.701969	0.375957
ENSG00000114270.17	chr3	COL7A1	48564073	48564422	0.919943	1.14385	0.660965	0.590856	1.21171	0.984228	0.630377	1.27126	0.60568	1.91265	0.377181
ENSG00000143320.9	chr1	CRABP2	156699606	156700076	-0.620545	-0.809073	0.0906071	0.217429	0.430195	-0.683019	0.46785	-0.617977	0.149828	0.399931	0.378094
ENSG00000166317.12	chr10	SYNPO2L	73644881	73648879	-0.855024	-0.693584	0.127436	-0.957614	-0.8442	-1.08181	0.0246306	-0.451068	0.100969	-0.291499	0.379203
ENSG00000119698.12	chr14	PPP4R4	94146128	94146308	-0.44973	-1.0086	-0.659321	0.130083	-0.649156	-0.627156	-0.430949	-0.795546	-0.781064	0.29948	0.379867
ENSG00000138346.15	chr10	DNA2	68414064	68415107	0.102353	0.0774951	0.0551072	-0.399445	0.120311	-0.105126	0.252921	0.14283	-0.066418	-0.854097	0.381472
ENSG00000099624.8	chr19	ATP5F1D	1241746	1241991	0.139485	0.385563	0.337859	0.570339	0.389102	0.712936	0.362177	0.540612	0.8434	0.647725	0.389985
ENSG00000251246.1	chr1	AL691442.1	155063748	155063936	-0.802293	-1.18165	-1.12016	-0.247707	-1.32619	-0.766516	-0.838876	-1.03924	-0.819521	-0.987014	0.395993
ENSG00000181029.9	chr19	TRAPPC5	7680833	7680878	0.129469	0.321009	0.263564	0.470053	0.171108	1.04818	0.274104	0.475531	0.788434	0.697192	0.396652
ENSG00000142173.15	chr21	COL6A2	46098097	46098173	0.495848	0.776078	0.335465	0.51041	0.759326	0.939892	0.354493	0.699146	0.506419	1.44774	0.397184
ENSG00000132464.12	chr4	ENAM	70628744	70628964	-0.274488	-0.734815	-0.734082	0.0142212	-0.578144	-0.613705	-0.182089	-1.10656	-0.749353	-0.522806	0.398229
ENSG00000214562.14	chr10	NUTM2D	87357668	87358431	-0.133977	-0.62601	0.262592	-0.148979	-0.266299	-0.172027	0.0156615	-0.238031	-0.40403	0.855349	0.398229
ENSG00000176125.6	chr7	UFSP1	100888721	100889715	0.622174	1.33841	1.11693	1.36136	1.05703	1.4997	0.876579	1.33963	1.14036	1.06458	0.39971
ENSG00000071859.15	chrX	FAM50A	154444141	154444346	0.242711	0.325812	0.179227	0.13462	0.440398	0.356895	-0.0501121	0.330045	0.457022	0.806576	0.403401
ENSG00000105321.14	chr19	CCDC9	47255980	47256358	0.163352	0.219119	0.270881	0.146042	0.5027	0.372465	0.207641	0.313344	0.41046	0.857661	0.403401
ENSG00000170801.10	chr4	HTRA3	8269754	8270353	0.191845	0.106983	-0.180395	0.367041	0.461542	0.144205	-0.432521	0.430909	0.124403	1.02714	0.403581
ENSG00000141933.9	chr19	TPGS1	507497	507844	0.0869805	0.271918	0.407278	0.569302	0.575584	1.27558	0.943006	0.445207	1.03261	1.51726	0.405535
ENSG00000188026.13	chr12	RILPL1	123470054	123472682	0.0805309	0.129686	0.0115089	0.0465574	0.257224	0.223207	0.00473017	0.182445	0.20033	0.830932	0.411727
ENSG00000269711.1	chr19	AC008763.3	7678501	7678604	0.116111	0.310816	0.25456	0.463737	0.166669	1.04841	0.282925	0.463465	0.795703	0.673405	0.415682
ENSG00000137486.17	chr11	ARRB1	75260122	75266274	-0.97052	-0.93968	-0.0787362	0.00346194	-0.121205	-0.53652	-0.13024	-0.361655	-0.310866	-0.435349	0.41728
ENSG00000166897.15	chr22	ELFN2	37367960	37375996	-0.20064	-0.238131	-0.87409	0.0267402	-0.12067	-0.237739	-0.648089	-0.268184	-0.471972	0.198785	0.418169
ENSG00000137460.8	chr4	FHDC1	152936352	152936409	-0.475465	-0.94664	-1.00381	-0.408122	-0.702514	-0.841006	-0.0916705	-0.833921	-0.654981	0.0466265	0.421165
ENSG00000205309.14	chr17	NT5M	17303335	17303817	0.124911	-0.166296	-0.64222	-0.0668259	-0.206739	0.141933	-0.260027	0.247857	-0.856618	0.490438	0.423549
ENSG00000197121.15	chr2	PGAP1	196833004	196841372	-0.480043	-0.709805	-0.526237	-0.437597	-0.633906	-0.947514	-0.327983	-0.694959	-0.918507	-0.704096	0.430456
ENSG00000213047.13	chr1	DENND1B	197504748	197510972	-0.389725	-0.376302	-0.0909193	-0.255289	-0.452408	-0.806843	-0.146827	-0.361473	-0.628165	-0.467266	0.435536
ENSG00000174871.11	chr11	CNIH2	66278175	66278537	-1.06599	-1.18874	-0.438343	0.0842609	-0.815299	-0.877512	-0.42747	-0.71806	-0.4731	-0.275933	0.440015
ENSG00000152056.17	chr2	AP1S3	223751686	223752889	-0.631095	-0.82099	-0.11914	-0.683619	-0.77478	-1.01378	-0.269945	-0.90668	-0.577099	-0.499713	0.441078
ENSG00000053747.16	chr18	LAMA3	23689443	23689977	0.149944	-0.0514868	0.0952884	-0.105783	-0.336628	-0.256769	0.192485	-0.490814	0.0373997	1.22269	0.445862
ENSG00000148225.16	chr9	WDR31	113313222	113316909	-0.61762	-0.415627	-0.945913	0.130671	-0.604283	-0.187195	-0.609816	-0.295038	-0.658871	0.287981	0.446644
ENSG00000173868.11	chr17	PHOSPHO1	49223362	49225004	-0.945205	-0.846558	-0.512035	-0.0348745	-0.60319	-0.3918	-0.157313	-0.548688	0.113495	0.110136	0.447708
ENSG00000169683.8	chr17	LRRC45	82023305	82023863	0.455766	0.631857	0.382349	0.297042	0.62085	0.710798	0.284336	0.680514	0.704302	0.862322	0.454757
ENSG00000171951.5	chr2	SCG2	223596940	223599296	0.910317	0.653022	0.0167299	0.201198	0.762404	0.352646	0.110718	0.279863	0.0871702	1.16873	0.455544
ENSG00000166825.14	chr15	ANPEP	89784895	89785501	0.106941	0.599948	0.78974	0.312964	0.761396	0.487184	0.626831	0.935825	0.580985	0.421134	0.455555
ENSG00000173890.17	chr3	GPR160	170037995	170038215	-0.843216	-0.925842	0.0791525	-0.32008	-0.547318	-1.1762	-0.135299	-1.59862	-0.793929	-0.240802	0.455555
ENSG00000103253.18	chr16	HAGHL	726936	727140	0.609492	0.767993	0.664177	0.851174	0.865183	1.24893	0.674646	1.06664	1.17392	1.14771	0.458244
ENSG00000161544.10	chr17	CYGB	76527356	76528611	-0.342409	-0.716854	-0.530705	0.845464	-0.337802	-0.0515861	-0.200025	-0.30524	0.0616607	0.714703	0.460088
ENSG00000158352.15	chrX	SHROOM4	50591647	50592144	-0.328401	-0.573089	-0.130227	-0.173939	-0.252806	-0.549255	-0.0224419	-0.808035	-0.379941	-0.198966	0.461
ENSG00000267059.2	chr19	AC005943.1	1578339	1578538	0.143111	0.323393	0.168898	0.394278	0.40794	0.612627	0.293944	0.410517	0.694359	0.819395	0.465005
ENSG00000204923.4	chr2	FBXO48	68459422	68464370	0.0344635	-0.0770979	-0.0375555	-0.300441	-0.183658	-0.136705	0.0994531	-0.0745447	-0.0489021	-0.855381	0.465564
ENSG00000154642.11	chr21	C21orf91	17788974	17793581	-0.479415	-0.815011	-0.348984	-0.103687	-0.446341	-0.761324	-0.156506	-0.5716	-0.406846	-0.49352	0.468214
ENSG00000197249.13	chr14	SERPINA1	94376747	94378640	-0.528961	-0.880035	-0.686087	0.90081	-0.0304666	-0.353297	-0.112272	0.0822161	0.315086	-0.503853	0.471422
ENSG00000122386.10	chr16	ZNF205	3112560	3112682	0.297846	0.396257	0.348803	0.344715	0.492518	0.534491	0.357095	0.475212	0.624663	0.985625	0.475447
ENSG00000006015.17	chr19	REX1BD	18588685	18588900	0.0845176	0.386884	0.393033	0.573075	0.509564	0.960866	0.559602	0.2909	0.839277	0.955851	0.481339
ENSG00000119900.9	chr6	OGFRL1	71288811	71289170	-0.409314	-0.571179	-0.503623	-0.605129	-0.596301	-0.80343	-0.532182	-0.787726	-0.707803	-0.686426	0.482051
ENSG00000184986.11	chr14	TMEM121	105526583	105526653	0.969008	1.29189	0.487669	0.766325	0.955084	1.65846	0.890363	0.614108	1.09963	1.84907	0.486176
ENSG00000106484.16	chr7	MEST	130486171	130486395	0.475834	0.310223	-0.683027	0.0944378	-0.288717	-0.158242	-0.409153	0.0769865	-0.688597	1.17232	0.48771
ENSG00000142684.9	chr1	ZNF593	26169908	26170183	0.0334917	0.410002	0.430139	0.487838	0.479723	0.613595	0.355549	0.47936	0.90934	0.647453	0.488707
ENSG00000103326.12	chr16	CAPN15	527712	528029	0.137174	0.365569	0.616949	0.440967	0.331044	0.548291	0.824878	0.633904	0.667167	0.248082	0.492889
ENSG00000171223.6	chr19	JUNB	12791486	12793315	0.30657	0.686628	0.911467	0.790867	0.733427	1.06888	0.948272	1.00112	1.1557	0.886483	0.496073
ENSG00000268870.1	chr19	AC008758.5	12391949	12392206	-0.168139	-0.435306	0.138502	-0.813362	-0.0104547	0.0926293	-0.192997	0.264686	-0.583131	-0.270782	0.501401
ENSG00000155465.18	chr14	SLC7A7	22773222	22773716	-0.196103	-0.103203	-0.739314	0.202115	-0.756519	0.0621193	-0.796326	-0.552721	-0.91496	0.655646	0.50344
ENSG00000196220.16	chr3	SRGAP3	8980591	8985932	-0.319058	-0.418426	-0.174321	0.067574	-1.12181	-0.152014	-0.183512	-0.357972	-0.521296	-0.24735	0.504486
ENSG00000171316.12	chr8	CHD7	60678740	60679082	-0.151105	-0.143936	0.41307	-0.519206	0.0215572	-0.224512	-0.396909	-0.250153	-0.874911	0.0625259	0.507099
ENSG00000171222.10	chr20	SCAND1	35953617	35954339	0.119383	0.457256	0.27312	0.604879	0.409288	0.882734	0.412533	0.476858	0.937917	0.864351	0.50813
ENSG00000128606.13	chr7	LRRC17	102913000	102913145	0.694471	1.16237	0.624161	0.632656	1.28534	1.18358	0.460882	1.37289	0.730206	0.324011	0.509187
ENSG00000214357.9	chr5	NEURL1B	172641263	172641437	-0.134589	-0.695412	-1.2676	-0.846583	-0.781747	-0.864324	-0.979057	-0.699148	-1.13262	0.0446375	0.51128
ENSG00000120756.13	chr3	PLS1	142596393	142596509	-0.770102	-0.820898	-0.0769013	-0.515911	-0.396703	-0.685436	-0.0716297	-0.573345	-0.369094	-0.942611	0.512734
ENSG00000084734.9	chr2	GCKR	27496839	27496964	-0.24293	0.050587	0.526435	0.296667	0.60881	0.489669	0.341228	0.0574282	0.692406	-0.850057	0.513869
ENSG00000051128.19	chr19	HOMER3	18929201	18929625	0.162339	0.372391	0.583866	0.379584	0.589966	0.672978	0.642522	0.618125	0.8727	0.49282	0.514065
ENSG00000147206.17	chrX	NXF3	103075810	103076000	-0.218154	-0.679123	-0.358781	-0.249116	-0.442197	-1.29529	-0.776135	-0.973484	-1.00698	-0.36882	0.51703
ENSG00000086544.3	chr19	ITPKC	40717112	40718290	0.0700031	0.435005	0.550981	0.419656	0.676738	0.582586	0.510463	0.798957	0.84678	0.337102	0.521238
ENSG00000152475.7	chr19	ZNF837	58367618	58369361	-0.598534	-0.615628	0.0226509	0.44539	0.255337	0.710339	0.807008	-0.031141	0.598974	0.747823	0.52252
ENSG00000159714.11	chr16	ZDHHC1	67394152	67394893	0.158299	0.298762	0.298793	0.755861	0.406284	0.452769	0.297158	0.064574	0.399786	0.980818	0.523547
ENSG00000136717.15	chr2	BIN1	127048027	127048633	0.121218	0.360648	0.180824	0.333926	0.446726	0.36553	-0.050333	0.388208	0.322516	0.860903	0.525184
ENSG00000225968.7	chr7	ELFN1	1688119	1688150	0.342156	1.10506	1.09853	0.509993	1.19991	1.3251	0.928119	1.03348	0.803711	1.37032	0.527084
ENSG00000137462.8	chr4	TLR2	153684070	153684360	0.334577	0.903332	1.20257	0.470843	1.02312	0.536276	0.81265	0.988425	0.287752	0.219511	0.528197
ENSG00000103056.12	chr16	SMPD3	68358327	68361307	-0.236355	0.0246059	-0.498615	0.411888	-0.456026	0.428679	-0.0592085	0.284187	-0.146508	1.27841	0.528549
ENSG00000122877.16	chr10	EGR2	62811996	62814468	0.145591	-0.330864	1.0343	1.29924	1.36778	0.0725185	1.3975	1.75772	1.30054	0.0727852	0.530228
ENSG00000142552.8	chr19	RCN3	49528003	49528058	0.327191	0.473446	0.215193	0.421567	0.545361	0.597456	0.1311	0.4547	0.575346	1.0519	0.53154
ENSG00000178209.15	chr8	PLEC	143915147	143922395	0.257878	0.367276	0.344759	0.144974	0.375831	0.525016	0.429858	0.38429	0.219595	0.995135	0.535224
ENSG00000176225.14	chr18	RTTN	70003031	70004236	-0.0173152	-0.086168	-0.111635	-0.306455	-0.297315	-0.173921	0.103626	-0.166793	-0.353319	-0.879925	0.536259
ENSG00000182504.11	chr3	CEP97	101724593	101724719	-0.184556	-0.3812	-0.139757	-0.484371	-0.197003	-0.509229	0.0767882	-0.253134	-0.320124	-0.843909	0.539458
ENSG00000206538.9	chr3	VGLL3	86876388	86877088	-0.0847647	-0.22011	-0.488603	-0.529293	-0.648145	-0.642878	-0.551913	-0.614179	-0.849397	0.215247	0.541704
ENSG00000180233.11	chr7	ZNRF2	30284597	30285826	-0.378076	-0.548008	-0.610954	-0.438338	-0.561334	-0.749934	-0.5052	-0.900794	-0.88994	-0.454177	0.543164
ENSG00000284981.1	chr7	UPK3BL2	102538417	102538525	-0.298253	-0.120949	-0.0693826	-0.196018	-0.128575	-0.544384	-0.519881	-0.619771	-0.848488	-0.174095	0.547276
ENSG00000169994.18	chr2	MYO7B	127535802	127535831	0.0166527	-0.221685	-0.270133	0.240019	-0.149854	-0.0529057	0.318321	-0.135174	0.161177	-1.09088	0.547333
ENSG00000174276.7	chr11	ZNHIT2	65116403	65117701	0.380042	0.697762	0.806781	0.798453	0.850412	1.12488	0.933925	0.832628	1.06226	1.06597	0.547547
ENSG00000106333.13	chr7	PCOLCE	100602363	100602551	0.430413	0.648815	0.221508	0.58615	0.429949	0.60413	0.0655036	0.748602	0.397684	0.942214	0.550898
ENSG00000232653.8	chr15	GOLGA8N	32593456	32594840	-0.504661	-0.619927	-0.543218	-0.4272	-0.476519	-0.861226	-0.38542	-0.824857	-0.753541	-0.474066	0.551607
ENSG00000102265.12	chrX	TIMP1	47582408	47582474	-0.0236856	0.422661	0.492041	0.567672	0.72131	0.485991	0.613717	0.719268	1.03467	0.161088	0.553267
ENSG00000141086.18	chr16	CTRL	67927640	67927813	0.00973792	0.532927	0.868733	0.451774	0.522057	0.555286	0.304259	0.425784	0.844677	0.352004	0.558571
ENSG00000110169.11	chr11	HPX	6431049	6431470	-0.30493	-0.859684	-0.598541	-0.242153	-0.481785	-0.832098	-0.925033	-1.12365	-0.613688	-0.349105	0.561252
ENSG00000112183.15	chr6	RBM24	17281361	17281749	-0.388186	-0.668716	-0.447298	-0.538871	-0.845276	-0.752621	-0.426008	-0.764431	-0.51238	-0.238577	0.563642
ENSG00000144362.12	chr2	PHOSPHO2	169694454	169694622	0.183573	-0.182517	0.0247321	0.11688	-0.880959	-0.285564	0.117085	-0.315424	-0.266787	0.0472299	0.564671
ENSG00000160256.13	chr21	FAM207A	44940012	44940186	0.36745	0.570104	0.237454	0.320783	0.51031	0.613586	0.342615	0.656828	0.844983	0.689668	0.564758
ENSG00000172244.9	chr5	C5orf34	43486709	43487111	0.0616998	-0.173561	-0.23485	-0.21842	-0.0813827	-0.295996	0.122988	-0.0459877	0.0021654	-0.91522	0.565446
ENSG00000102575.13	chr19	ACP5	11574660	11575252	0.306812	0.0813684	0.0317821	1.19526	0.259791	0.168194	0.0651057	-0.0235014	0.18118	0.00489583	0.572113
ENSG00000186897.5	chr12	C1QL4	49332409	49333233	-0.836277	-1.1353	-1.03779	-0.885476	-1.06678	-0.889321	-0.76953	-1.05721	-0.78549	-0.0900489	0.572242
ENSG00000106004.5	chr7	HOXA5	27141052	27142085	-0.112067	-0.459112	-0.920128	-0.108971	-0.366209	-0.478869	-0.638295	-0.329332	-0.705646	-0.0370641	0.574955
ENSG00000168685.15	chr5	IL7R	35852695	35852938	-0.3526	-0.809356	-0.963976	-0.522324	-1.04378	-0.90043	-0.613431	-1.11287	-0.600333	-0.833032	0.575801
ENSG00000166153.16	chr12	DEPDC4	100203669	100204294	-0.0716952	-0.508058	-0.298947	-0.538704	-0.175207	-0.300136	0.0898221	-0.305971	-0.137153	-0.857009	0.581546
ENSG00000111215.12	chr12	PRR4	10845849	10845950	-0.344214	-0.221384	-0.373043	0.348064	-0.566961	-0.0346773	-0.315559	-0.244609	-0.288975	-0.82817	0.582707
ENSG00000162433.15	chr1	AK4	65147549	65147665	0.289395	0.715189	0.665724	0.222403	0.646101	0.153396	0.594214	0.844596	0.390836	-0.0140357	0.58493
ENSG00000101255.11	chr20	TRIB3	362835	362913	0.222896	0.482179	0.750784	0.649873	0.707871	0.690101	0.542167	0.714595	0.740482	0.928797	0.59774
ENSG00000176208.9	chr17	ATAD5	30831966	30832413	0.230662	0.0975158	-0.000785121	-0.42736	0.0111659	-0.164701	0.159248	0.103193	-0.276805	-0.87622	0.597836
ENSG00000155846.17	chr5	PPARGC1B	149730298	149730420	0.23726	0.717601	0.861414	0.252221	0.708203	0.320097	0.92171	0.971098	0.533259	0.24216	0.600643
ENSG00000168071.22	chr11	CCDC88B	64340204	64340326	0.0736919	-0.238386	-0.0382574	0.0705566	0.0324692	0.12349	-0.182172	-0.0245281	0.186116	0.848442	0.606873
ENSG00000137877.10	chr15	SPTBN5	41848146	41848628	0.103602	-0.30791	0.800981	0.441302	0.649725	0.393198	0.658746	0.173882	-0.16961	0.910423	0.609297
ENSG00000261221.3	chr19	ZNF865	55605405	55605732	0.0578911	0.226426	0.270049	0.252361	0.172768	0.525655	0.343937	0.206274	0.450006	0.811488	0.613154
ENSG00000176732.7	chr2	PFN4	24114809	24115611	0.031471	-0.460999	-0.323019	0.00938665	-0.0829642	-0.17516	-1.18684	-0.145808	-0.143655	-0.166862	0.61523
ENSG00000204291.11	chr9	COL15A1	98943179	98943309	0.674963	1.28088	-0.169869	0.00467176	1.34991	0.438609	-0.318576	1.02279	-1.32462	1.41022	0.617342
ENSG00000103254.10	chr16	ANTKMT	720581	721702	0.00168708	0.339564	0.306458	0.505078	0.30164	0.954178	0.4736	0.279861	0.818832	0.729392	0.619479
ENSG00000183850.14	chr19	ZNF730	23075210	23075387	0.105264	0.0173206	0.0112299	-0.775049	-0.47356	-0.490609	-0.132897	-0.215124	-0.617905	-0.992333	0.619959
ENSG00000172216.6	chr20	CEBPB	50190830	50192668	0.325357	0.593514	0.576937	0.796338	0.533821	0.883092	0.562136	0.725984	0.917668	0.730117	0.620455
ENSG00000185338.5	chr16	SOCS1	11254405	11255528	0.159275	0.803084	0.792392	0.846322	0.669454	0.679503	0.635891	0.990934	0.830215	1.27029	0.623674
ENSG00000260001.6	chr19	TGFBR3L	7916145	7916543	-0.0117413	0.458508	0.237198	0.412622	0.227882	0.929347	0.399234	0.0123431	0.436919	0.703854	0.626226
ENSG00000073150.14	chr22	PANX2	50170731	50170956	0.679652	0.94822	0.298542	0.916772	0.904375	1.03515	0.421892	0.519592	0.183858	0.842945	0.63289
ENSG00000163288.14	chr4	GABRB1	46993723	46993926	-0.204933	-0.890586	-0.853886	-0.729302	-0.679261	-0.818471	-0.352188	-0.792082	-0.184589	-0.627386	0.634734
ENSG00000125538.12	chr2	IL1B	112829751	112830573	-0.8778	0.542242	1.45498	0.520711	1.35831	0.978149	1.31716	1.34579	1.50479	-0.226604	0.636042
ENSG00000158373.8	chr6	HIST1H2BD	26158146	26158641	0.567345	0.774498	0.183776	0.692788	0.50117	0.441167	0.286912	0.445114	0.539673	0.996104	0.636042
ENSG00000130707.18	chr9	ASS1	130444961	130444995	-0.477308	-0.89925	-0.432618	0.00260033	-0.500396	-1.29146	-0.481894	-0.394408	-0.840582	-0.0957928	0.642742
ENSG00000115266.11	chr19	APC2	1446302	1446341	0.466833	0.76965	0.568649	0.513541	0.699694	0.984239	0.544836	0.910872	0.324403	1.15013	0.651716
ENSG00000142539.9	chr19	AC020909.1	50415799	50415826	0.49709	0.657792	0.362556	0.578469	0.558006	0.55779	0.475224	0.706735	0.843103	0.0840757	0.652586
ENSG00000105849.6	chr7	TWISTNB	19695461	19698727	-0.353644	-0.269916	-0.0131172	-0.312432	-0.198479	-0.428208	0.0992206	-0.194028	-0.0481745	-0.802404	0.652649
ENSG00000152082.14	chr2	MZT2B	130181737	130181797	0.329192	0.475119	0.348072	0.647348	0.400843	0.975452	0.555923	0.50002	0.891366	0.788181	0.652649
ENSG00000261371.6	chr17	PECAM1	64319415	64323845	0.30758	0.661553	0.649602	-0.0549126	1.84943	0.895323	1.69227	2.66809	1.19945	0.142483	0.660135
ENSG00000205269.6	chr6	TMEM170B	11537749	11538374	-0.581506	-0.524779	-0.49135	-0.36551	-1.23058	-0.852945	-0.56565	-1.02295	-0.780125	-0.727348	0.663464
ENSG00000170684.9	chr19	ZNF296	45071500	45072580	0.502856	0.730401	1.26996	0.545019	1.09488	0.728947	0.759708	1.29055	1.13875	0.688167	0.665317
ENSG00000168140.5	chr16	VASN	4371848	4371993	0.118093	0.114823	0.192191	0.603561	0.198351	0.491317	0.34362	0.21989	0.468906	0.883294	0.666103
ENSG00000131187.9	chr5	F12	177402140	177402459	0.120114	0.43539	0.989811	0.688798	0.523969	0.92793	1.04551	0.55616	0.948654	0.338184	0.671823
ENSG00000180596.7	chr6	HIST1H2BC	26114873	26115135	-0.479121	0.261304	0.308638	0.338371	0.210342	-0.100957	0.803542	0.0920423	0.384078	0.0703214	0.672793
ENSG00000250424.4	chr7	AC004691.2	30852273	30852279	0.403279	0.455708	0.392112	0.811275	0.55539	0.710831	0.571818	0.346017	0.299889	0.0150792	0.685406
ENSG00000167779.9	chr12	IGFBP6	53097436	53098051	-0.100322	0.127711	0.104441	0.44162	0.163152	0.299209	0.187185	0.209573	0.5285	0.931918	0.685996
ENSG00000204390.10	chr6	HSPA1L	31809619	31811985	0.154328	0.735764	0.543817	0.911964	0.376582	0.552346	0.288807	0.522084	0.207081	0.864614	0.687491
ENSG00000188305.6	chr19	PEAK3	2274631	2276489	0.281133	0.259061	0.679173	0.217197	0.972303	0.628196	0.877678	0.549123	1.11597	0.774977	0.692698
ENSG00000167617.3	chr19	CDC42EP5	54465026	54465547	-0.288452	-0.347599	-0.318226	0.321638	0.00032551	0.0649671	-0.0465933	0.0277886	0.340012	0.824051	0.692704
ENSG00000204305.14	chr6	AGER	32180968	32181239	-0.253665	-0.504063	-0.560996	-0.0196615	-0.0267606	-0.368381	-0.463376	-0.813686	-0.389015	0.196513	0.693359
ENSG00000105472.13	chr19	CLEC11A	50723364	50723672	0.176037	0.502069	0.204591	0.395661	0.4572	0.664154	0.22225	0.436279	0.671536	0.890413	0.700562
ENSG00000187123.15	chr2	LYPD6	149329985	149330202	-0.0359892	-0.754147	-0.195151	-0.59627	-1.01943	-0.744851	-0.459435	-0.635453	-0.523802	-1.04273	0.704016
ENSG00000089163.4	chr12	SIRT4	120302316	120302378	-0.556854	-0.950923	-0.230666	-0.344775	-0.242099	-0.310437	-0.595195	-0.170884	0.217414	0.185969	0.707735
ENSG00000138439.12	chr2	FAM117B	202634969	202635788	-0.114198	-0.421981	-0.358847	-0.102979	-0.433942	-0.396334	-0.546273	-0.381355	-0.969816	-0.317782	0.712915
ENSG00000282988.2	chr6	AL031777.3	26195595	26196246	0.0062255	-0.0458673	0.833093	0.454576	1.00948	0.618551	0.63893	0.566322	0.511096	0.0524706	0.716213
ENSG00000163251.4	chr2	FZD5	207762598	207768994	-0.69688	-0.423801	-0.00332556	-0.485851	-0.165332	-1.09475	-0.389687	-0.532238	-0.423705	-0.601753	0.71694
ENSG00000213402.3	chr11	PTPRCAP	67435510	67436350	-0.0926438	0.193755	0.374935	0.820338	0.0217818	0.41646	-0.158449	-0.234997	0.16026	1.23635	0.718792
ENSG00000196358.11	chr9	NTNG2	132161676	132161719	0.144592	-0.11544	0.267355	0.0410465	0.0693581	-0.419369	-0.489706	-0.248022	-0.771444	0.801923	0.724728
ENSG00000243449.6	chr4	C4orf48	2041993	2042068	0.00016147	0.338296	0.719585	0.697551	0.422173	1.36475	0.632502	0.602295	1.13078	0.981873	0.724728
ENSG00000274750.2	chr6	HIST1H3E	26224199	26224305	-0.335814	-0.430153	-0.947906	0.142401	-0.0997653	-0.647572	-0.206849	-0.503734	0.0770085	0.0864976	0.726184
ENSG00000172817.4	chr8	CYP7B1	64587763	64587799	-0.19347	-0.346673	-0.355665	-0.41183	-0.557895	-0.843047	-0.362436	-0.481425	-0.732884	-0.137009	0.730388
ENSG00000196456.13	chr7	ZNF775	150368790	150368941	0.528409	0.545275	0.261822	0.660367	0.52857	0.628053	0.311938	0.355448	0.436355	0.940108	0.730992
ENSG00000145040.4	chr3	UCN2	48561718	48563136	0.620652	1.13632	0.966267	0.740024	1.38789	1.23692	0.972992	1.46885	1.00638	1.1678	0.731222
ENSG00000078401.7	chr6	EDN1	12290361	12290693	0.1964	-0.190844	-0.937762	-0.541825	-0.803209	-0.460249	-0.907183	-0.678588	-0.63322	-0.140376	0.735339
ENSG00000177842.12	chr3	ZNF620	40477131	40477357	-0.534864	-0.993105	-0.78026	-0.648464	-0.328629	-0.591527	-0.364239	-0.49231	-0.15136	-0.720798	0.736791
ENSG00000182584.5	chr20	ACTL10	33666943	33668525	0.589453	0.583815	0.202161	0.405189	0.549924	1.03933	0.484518	0.752186	1.12333	1.09337	0.736889
ENSG00000168243.11	chr1	GNG4	235547685	235552237	-0.465763	-0.66399	-1.14665	0.0498314	-0.743786	-0.503015	-0.650724	-0.536267	-0.449678	-0.857336	0.741136
ENSG00000111863.12	chr6	ADTRP	11712054	11712234	0.14103	0.212236	0.901246	0.526161	1.01326	0.784659	0.983554	0.862248	0.958302	0.298321	0.743679
ENSG00000129028.9	chr15	THAP10	70881342	70882650	-0.174919	-0.0579037	-0.227733	-0.19897	-0.141099	-0.285894	-0.0634347	-0.126277	-0.124715	-0.905719	0.74457
ENSG00000142156.14	chr21	COL6A1	45981737	45981947	0.491145	0.729148	0.38723	0.450805	0.674752	0.732994	0.384069	0.739779	0.394201	1.1513	0.750973
ENSG00000189001.11	chr19	SBSN	35523367	35523533	0.497688	0.513734	0.139944	0.146117	1.19369	-0.112889	-0.202117	0.191133	0.490212	1.2431	0.756012
ENSG00000138080.14	chr2	EMILIN1	27078615	27079235	0.136181	0.262084	0.0563329	0.343982	0.308595	0.351948	0.153765	0.256151	0.34174	0.926072	0.756276
ENSG00000204815.10	chr17	TTC25	41930617	41930837	0.100698	-0.334358	0.0609256	0.446349	-0.0574512	-0.249484	-0.105256	-0.28923	0.248408	0.826418	0.7569
ENSG00000188290.10	chr1	HES4	998962	999432	0.44446	0.561465	0.669907	0.134825	0.503535	0.898489	0.239175	0.519068	0.839825	0.903831	0.770004
ENSG00000169507.9	chr2	SLC38A11	164896186	164898730	-0.404527	-0.739279	-0.795358	0.108218	-0.506089	-0.990062	-0.101548	-0.0359949	-0.0767615	-0.852391	0.774858
ENSG00000285133.1	chr12	AC022506.1	57517712	57517753	0.269473	0.317461	0.45247	0.611974	0.54229	0.478458	0.381709	0.584913	0.736448	1.21482	0.780937
ENSG00000198795.11	chr18	ZNF521	25061924	25062741	-0.482603	-0.165722	-0.358453	-0.165721	-0.234262	-0.399837	-0.178749	-0.771015	-0.836545	-0.252956	0.786335
ENSG00000133119.13	chr13	RFC3	33818069	33818265	0.0580183	0.233865	0.22747	-0.18528	0.154291	-0.0133776	0.239465	0.165524	0.272542	-0.875235	0.791018
ENSG00000231767.4	chr1	AL136454.1	192716132	192716653	0.511923	0.495962	0.148613	0.458835	0.525825	0.548162	0.380845	0.304604	0.48091	0.878463	0.792361
ENSG00000197837.3	chr12	HIST4H4	14767999	14769463	-0.75742	-0.86539	-0.438338	-0.492633	-0.408914	-0.55798	-0.285807	-0.546983	-0.768591	-0.284602	0.795483
ENSG00000255150.2	chr12	EID3	104303739	104305205	-0.384754	-0.534642	-0.620008	-0.74692	-0.714064	-1.03099	-0.664985	-0.394285	-0.538962	-0.716281	0.79612
ENSG00000126010.6	chrX	GRPR	16123565	16124366	-0.11905	0.121476	-0.264841	-1.20874	-0.405966	0.0133205	-0.411343	0.144164	-0.387525	-1.07732	0.801784
ENSG00000156876.10	chr1	SASS6	100083563	100085434	0.028876	-0.073944	-0.0480339	-0.29363	-0.0556561	-0.406509	0.00521494	-0.0485776	-0.201502	-0.898747	0.803902
ENSG00000001561.7	chr6	ENPP4	46129989	46130189	-0.725561	-1.13537	-0.0269745	-0.429267	-0.115322	-1.0192	0.0756292	-0.702516	-0.815526	-0.675576	0.809108
ENSG00000275183.2	chr19	LENG9	54461732	54463778	0.199237	0.246108	0.211673	0.43581	0.260612	0.553959	0.215157	0.424479	0.48818	1.15122	0.811588
ENSG00000159674.12	chr4	SPON2	1166932	1167656	0.457932	0.79735	0.849655	0.603224	0.844763	0.948968	0.346085	0.928178	0.785801	0.456683	0.815815
ENSG00000228696.9	chr17	ARL17B	46274784	46275418	-0.272904	-0.605214	-0.368093	-0.449695	-0.456983	-0.820646	-0.159712	-0.675457	-0.739867	-0.442441	0.82409
ENSG00000138675.16	chr4	FGF5	80266599	80267179	0.0668475	0.144779	-0.0898342	-0.389776	-0.269194	-0.131068	0.000458998	-0.0107133	-0.266742	-0.850188	0.835613
ENSG00000243509.6	chr20	TNFRSF6B	63696652	63697191	0.19052	0.302802	0.437685	0.606891	0.274	0.557657	0.899528	0.407723	0.852656	0.515065	0.842083
ENSG00000160886.13	chr8	LY6K	142700111	142700630	0.752067	0.813299	-0.214462	0.0844559	0.114228	0.676147	-0.177901	0.341151	0.459622	0.430606	0.8437
ENSG00000158714.11	chr1	SLAMF8	159826811	159826938	0.229836	1.0879	1.47065	0.7908	1.49937	1.11852	1.54537	1.71376	1.47943	0.382286	0.845272
ENSG00000080573.7	chr19	COL5A3	9959561	9960557	0.461435	1.01371	0.87565	0.433	1.29156	0.856039	0.690572	1.35821	0.724431	1.81396	0.84575
ENSG00000166349.9	chr11	RAG1	36510709	36511038	-0.0529422	-0.0422949	-0.18896	-0.230221	-0.311027	-0.299753	-0.11006	-0.0302184	-0.834571	0.0511062	0.84575
ENSG00000164683.17	chr8	HEY1	79764010	79765771	0.608362	0.822951	0.239141	1.01714	0.540343	0.848209	0.260518	0.546214	-0.162208	0.921936	0.846332
ENSG00000130584.11	chr20	ZBTB46	63743666	63747301	-0.436372	-0.810092	0.0423428	0.5144	-0.028727	-0.151294	0.334439	0.21795	0.343804	-0.0782495	0.847397
ENSG00000166881.10	chr12	NEMP1	57055643	57060059	0.000308222	-0.134516	-0.119489	-0.340284	-0.237383	-0.217239	-0.0577487	-0.199447	-0.453208	-0.806537	0.859353
ENSG00000185697.16	chr8	MYBL1	66562175	66564825	-0.0953206	-0.300527	-0.160326	-0.666241	-0.275502	-0.723358	-0.203035	-0.450295	-0.522838	-0.806659	0.860836
ENSG00000264343.6	chr1	NOTCH2NLA	146146203	146146320	0.331454	0.206794	0.791357	0.633865	0.475886	1.09139	1.05969	0.478278	0.731193	0.942679	0.861431
ENSG00000177462.7	chr1	OR2T8	247920252	247920518	-0.100078	-0.264744	-0.916353	-0.3625	-0.501819	-0.27778	-0.231654	-0.637973	-0.234657	-0.276768	0.86378
ENSG00000007968.7	chr1	E2F2	23506438	23510148	-0.0477421	-0.471815	-0.832579	-0.488289	-0.460802	-0.576402	-0.54186	-0.594417	-0.22375	-0.730995	0.865121
ENSG00000213029.4	chr1	SPHAR	229305135	229305326	-1.2224	-0.425341	-0.338553	-0.320166	0.14045	-1.76187	0.151262	-0.0626441	-0.0467614	-0.676349	0.865811
ENSG00000171817.17	chr19	ZNF540	37551406	37551665	-0.480302	-0.600854	-0.0915682	-0.149775	-0.0339634	-0.458887	0.197917	-0.194092	-0.131832	-0.818496	0.870974
ENSG00000118596.12	chr12	SLC16A7	59596029	59596236	-0.46067	-0.457951	-0.219318	-0.677937	-0.450806	-0.779581	-0.228083	-0.524546	-0.856137	-0.317126	0.872314
ENSG00000158528.12	chr7	PPP1R9A	94907202	94907321	-0.292332	-1.12067	-0.258284	-0.293517	-0.303054	-0.165547	-0.0713943	-0.695477	-0.562605	-0.0484059	0.879425
ENSG00000164929.17	chr8	BAALC	103140713	103141057	0.533872	0.779758	0.537779	0.520037	0.636135	0.737888	0.196416	0.687448	0.241117	0.82901	0.881986
ENSG00000088826.18	chr20	SMOX	4120980	4121184	0.406889	0.795605	0.411	0.679283	0.726504	0.822203	0.317381	0.811937	0.696552	0.277935	0.885044
ENSG00000136160.17	chr13	EDNRB	77895481	77898334	0.517133	0.96202	0.355286	0.21368	0.533265	0.588301	0.171328	0.404231	0.16008	0.187005	0.889619
ENSG00000130303.13	chr19	BST2	17402939	17403326	-0.563798	-0.607316	-0.693029	0.143687	-0.562324	-0.860136	-0.829564	-0.913765	-0.360149	-0.429293	0.903395
ENSG00000050628.20	chr1	PTGER3	70852353	70852868	-0.366925	-0.0567745	0.0481352	-0.108348	-0.730167	-0.473306	-0.456638	-0.730559	-0.858413	0.267957	0.907152
ENSG00000114268.12	chr3	PFKFB4	48517684	48519806	0.109175	0.387732	0.556996	0.35467	0.632559	0.41593	0.371341	0.816848	0.577276	0.124153	0.912442
ENSG00000137869.15	chr15	CYP19A1	51208057	51211056	1.44318	1.98157	1.32556	1.40557	2.14765	1.96721	1.82203	2.10228	1.62766	1.44033	0.914147
ENSG00000137841.12	chr15	PLCB2	40278176	40278344	0.225249	0.544896	0.41894	0.0845826	0.698531	0.549618	0.1687	0.340395	0.164465	0.845298	0.917991
ENSG00000149380.12	chr11	P4HA3	74235801	74235991	-0.556418	-0.265462	-0.238391	-0.102816	-0.0965549	-0.277412	-0.837228	-0.249426	-0.357178	0.0486942	0.927092
ENSG00000138030.13	chr2	KHK	27086747	27087351	0.0791965	-0.420552	-0.378667	-0.419638	-0.193353	-0.205731	-0.55606	0.0610079	-0.983886	-0.315279	0.929233
ENSG00000135119.14	chr12	RNFT2	116738178	116738370	-0.130206	-1.13275	-0.774772	-0.550072	-0.406768	-0.438581	-0.18943	-0.524985	-0.0572376	-0.448781	0.930112
ENSG00000257207.5	chr2	AC112229.3	110402934	110403421	-0.21435	-0.41037	-0.358361	-0.0801435	-0.045012	-0.474565	-0.258128	-0.520198	-0.377925	-0.869625	0.930511
ENSG00000182010.11	chr10	RTKN2	62183035	62184387	-0.542795	-0.678999	-0.214728	-0.466758	-0.291265	-0.704946	-0.131302	-0.72839	-0.474996	-0.832232	0.937351
ENSG00000171320.15	chr8	ESCO2	27771949	27772068	0.0238519	-0.0708607	0.0870221	-0.341939	-0.0701197	-0.182014	0.16371	0.00133766	-0.173482	-0.861586	0.937788
ENSG00000130203.10	chr19	APOE	44905791	44905841	0.00128271	0.19873	0.236852	0.805643	0.588388	0.380816	0.715806	0.140229	0.717096	1.29504	0.94333
ENSG00000186767.7	chrX	SPIN4	63347228	63351332	-0.207295	-0.270508	-0.130964	-0.419483	-0.40661	-0.468043	-0.250229	-0.267036	-0.464524	-0.841065	0.943414
ENSG00000108551.5	chr17	RASD1	17494437	17495684	0.353781	0.825244	0.703324	0.721459	0.324492	0.739566	0.491619	0.403807	0.656701	0.125374	0.943589
ENSG00000100206.10	chr22	DMC1	38518948	38520089	-0.35982	-0.661008	-0.404853	-0.53564	-0.476999	-0.507322	-0.482084	-0.618134	-0.388119	-1.10609	0.945721
ENSG00000258691.1	chr14	AL355102.2	96204844	96204959	0.516391	1.58935	1.09027	1.31521	2.27857	1.74131	1.66056	1.77838	1.19751	1.11486	0.958715
ENSG00000117594.10	chr1	HSD11B1	209686178	209686285	0.593885	1.17899	0.729512	0.645817	1.43649	1.03404	1.2707	1.2507	1.13835	0.428038	0.970128
ENSG00000188732.11	chr7	FAM221A	23680130	23680283	-0.795112	-0.685028	-0.547531	-0.200194	-0.590267	-0.479603	-0.373289	-0.827247	-0.60646	-0.0406989	0.970566
ENSG00000182492.16	chrX	BGN	153494980	153495113	0.278667	0.414294	0.0895487	0.398676	0.582378	0.379587	0.00035621	0.555811	0.117855	0.880215	0.972259
ENSG00000272297.2	chr4	AC018709.1	186426546	186427098	-0.527189	-0.496825	-0.349286	-0.261254	-0.803538	-0.408602	-0.60205	-0.272642	-0.530929	-0.309558	0.972259
ENSG00000152463.14	chr10	OLAH	15032227	15032350	0.284759	-0.00934522	0.556626	0.849084	0.589786	0.36691	0.629037	0.505381	0.645391	0.430015	0.98015
ENSG00000130702.15	chr20	LAMA5	62307955	62308446	0.077949	0.124274	0.219391	0.48396	0.301478	0.565638	0.34366	0.39218	0.0569419	0.940982	0.982793
ENSG00000168398.6	chr14	BDKRB2	96204679	96204959	0.555903	1.39444	0.998992	1.21494	2.16425	1.52752	1.36726	1.78096	0.799631	1.10542	0.983674
ENSG00000100739.11	chr14	BDKRB1	96256210	96256300	-0.410829	0.197743	0.143128	0.855002	0.946019	0.25012	-0.0166932	0.488474	-0.118535	0.88904	0.984304
ENSG00000162004.17	chr16	CCDC78	722582	722789	0.708714	0.636904	0.646241	0.81871	0.327856	0.592926	0.457287	0.787949	0.572144	1.07356	0.987855
ENSG00000179915.23	chr2	NRXN1	49918503	49922251	-0.24883	-0.885003	0.0343683	0.100592	-0.0754365	-0.307488	-0.0587543	-0.330338	-0.170285	0.207893	0.987855
ENSG00000112715.22	chr6	VEGFA	43770184	43771312	0.302383	0.52373	0.534226	0.760191	0.826366	0.557348	0.428369	0.87209	0.445506	0.919815	0.990011
ENSG00000130720.13	chr9	FIBCD1	130902438	130904323	0.254716	0.412747	0.0228879	0.496574	0.831835	0.750768	0.331148	0.659262	0.337867	1.14025	0.992967
ENSG00000109511.12	chr4	ANXA10	168092537	168092718	0.39776	0.344231	0.277328	0.922139	0.742176	0.29122	0.451936	0.624608	0.697085	0.840153	0.99998

## Sheet: HPNE Phosphoexplorer
											Median Signal	1487.25	1680.5	880	1145	961	1263	864.75	1355.25	666.5	840
												Average Signal of Duplicate Spots											CV of Duplicate Spots											Data Normalized to Median Value
Antibody Name	G12C	G12D	G12R	G12V	G13D	Q61H	Q61R	Q61K	S17N		Antibody Name	4000034918 (WT)	4000034919 (G12C)	4000034922 (G12D)	4000034923 (G12R)	4000034924 (G12V)	4000034925 (G13D)	4000034926 (Q61H)	4000034927 (Q61R)	4000034928 (Q61K)	4000034929 (S17N)		4000034918 (WT)	4000034919 (G12C)	4000034922 (G12D)	4000034923 (G12R)	4000034924 (G12V)	4000034925 (G13D)	4000034926 (Q61H)	4000034927 (Q61R)	4000034928 (Q61K)	4000034929 (S17N)		4000034918 (WT)	4000034919 (G12C)	4000034922 (G12D)	4000034923 (G12R)	4000034924 (G12V)	4000034925 (G13D)	4000034926 (Q61H)	4000034927 (Q61R)	4000034928 (Q61K)	4000034929 (S17N)
14-3-3 beta/zeta (Ab-186/184)	1.33841	1.088	2.35496	1.48517	0.656491	1.51251	1.91832	1.20352	1.59058		14-3-3 beta/zeta (Ab-186/184)	1705	2201	1118.5	1966	1116.5	1124.5	1427	1900	1111.5	1628		0.177502	0.0250588	0.43558	0.110058	0.127298	0.10627	0.361729	0.209899	0.252561	0.0225857		0.751764	1.00617	0.817916	1.77037	1.1165	0.493526	1.13705	1.44213	0.904762	1.19574
14-3-3 beta/zeta (Phospho-Ser186/184)	1.25876	0.892358	1.25503	1.35177	0.91433	0.89973	1.60758	0.791772	0.926503		14-3-3 beta/zeta (Phospho-Ser186/184)	1406	1707	756.5	864	838	1291.5	700	1313	603	782		0.0653797	0.0654498	0.114969	0.111304	0.0371273	0.0728186	0.246477	0.0581626	0.267364	0.0180846		0.619929	0.780343	0.553199	0.778028	0.838	0.56682	0.557769	0.996584	0.490842	0.574367
14-3-3 theta/tau (Ab-232)	1	1	1	1	1	1	1	1	1		14-3-3 theta/tau (Ab-232)	2268	2187.5	1367.5	1110.5	1000	2278.5	1255	1317.5	1228.5	1361.5		0.139675	0.0927724	0.0243028	0.047756	0.0678823	0.01831	0.149873	0.0112708	0.215845	0.102314		1	1	1	1	1	1	1	1	1	1
14-3-3 theta/tau (Phospho-Ser232)	1.27178	1.15747	1.56331	1.51797	1.13883	1.37741	1.77162	0.889634	1.42259		14-3-3 theta/tau (Phospho-Ser232)	1835.5	2251.5	1281	1405	1228.5	2100	1399	1889	884.5	1567.5		0.291626	0.18875	0.143519	0.180174	0.141018	0.232335	0.233512	0.249303	0.155891	0.239537		0.809303	1.02926	0.936746	1.2652	1.2285	0.921659	1.11474	1.43378	0.719984	1.1513
14-3-3 zeta (Ab-58)	1.34073	1.01003	1.55695	1.66062	0.771439	1.03425	1.98165	0.806533	0.956258		14-3-3 zeta (Ab-58)	1144.5	1480	697	872.5	838	887	655	1317.5	500	657		0.040159	0.0687996	0.022319	0.0769916	0.0455654	0.058992	0.185683	0.0391794	0.169706	0.3401		0.50463	0.676571	0.509689	0.785682	0.838	0.389291	0.521912	1	0.407	0.482556
14-3-3 zeta (Phospho-Ser58)	1.84437	1.06558	1.94865	1.6421	0.936862	1.38283	1.63574	1.07759	1.04219		14-3-3 zeta (Phospho-Ser58)	1275.5	2269	819.5	1217	923.5	1200.5	976	1212	744.5	798		0.0171857	0.438163	0.0905994	0.023241	0.0941788	0.0477098	0.369492	0.015169	0.067434	0.313679		0.56239	1.03726	0.599269	1.0959	0.9235	0.526882	0.777689	0.919924	0.606024	0.586118
14-3-3 zeta/delta (Ab-232)	1.00497	1.52174	1.04558	1.12853	1.22866	1.70316	1.01548	1.25566	1.58001		14-3-3 zeta/delta (Ab-232)	19590.5	18989	17975	10029.5	9748	24181.5	18463	11556.5	13324.5	18581.5		0.156469	0.165186	0.139258	0.161099	0.208331	0.124365	0.11796	0.0338364	0.0540765	0.0779733		8.63779	8.68069	13.1444	9.03152	9.748	10.6129	14.7116	8.77154	10.8462	13.6478
14-3-3 zeta/delta (Phospho-Thr232)	1.38821	1.38037	1.68298	1.3342	1.02942	1.18507	1.45863	1.30259	1.57744		14-3-3 zeta/delta (Phospho-Thr232)	1696.5	2271.5	1412	1398	998	1754.5	1112.5	1437.5	1197	1606.5		0.0787758	0.155959	0.0470737	0.00505799	0.0708524	0.115668	0.0387717	0.0034433	0.0378069	0.303266		0.748016	1.0384	1.03254	1.25889	0.998	0.770024	0.886454	1.09108	0.974359	1.17995
4E-BP1 (Ab-36)	1.09876	0.758574	1.39252	1.25298	0.785836	0.895302	1.36605	0.632519	0.737029		4E-BP1 (Ab-36)	1472.5	1560.5	673.5	1004	813.5	1162.5	729.5	1168.5	504.5	651.5		0.0350552	0.13186	0.158535	0.0901491	0.101698	0.0808991	0.128917	0.0151285	0.049056	0.226839		0.64925	0.713371	0.492505	0.904097	0.8135	0.510204	0.581275	0.886907	0.410663	0.478516
4E-BP1 (Ab-45)	1.00104	0.913563	1.39414	1.57096	1.02716	1.17873	1.4897	0.812593	0.933025		4E-BP1 (Ab-45)	1942.5	1875.5	1070	1326	1345.5	2004.5	1267	1681	855	1088		0.0105565	0.109714	0.243192	0.209039	0.0741004	0.0666716	0.0870629	0.0403821	0.0132324	0.204073		0.856481	0.857371	0.78245	1.19406	1.3455	0.879745	1.00956	1.2759	0.695971	0.799119
4E-BP1 (Ab-65)	1.06797	1.32873	1.40253	1.13183	0.735998	1.31438	0.910345	1.51108	1.80521		4E-BP1 (Ab-65)	22782.5	23467.5	18252.5	15645.5	11369.5	16845.5	16570	12048	18647.5	24689		0.309411	0.115975	0.0443576	0.254496	0.0234469	0.327287	0.153285	0.0910881	0.166733	0.409732		10.0452	10.728	13.3473	14.0887	11.3695	7.39324	13.2032	9.14459	15.1791	18.1337
4E-BP1 (Ab-70)	1.29775	1.13048	1.55646	1.59393	1.12369	1.17214	1.77774	1.18263	1.72937		4E-BP1 (Ab-70)	1559.5	1952	1063	1188.5	1096	1760.5	1011.5	1610.5	999	1619		0.0856962	0.068827	0.0904671	0.0743697	0.169035	0.137766	0.174068	0.00570779	0.00849378	0.135394		0.68761	0.892343	0.777331	1.07024	1.096	0.772657	0.805976	1.22239	0.813187	1.18913
4E-BP1 (Phospho-Ser65)	1.17662	1.06708	1.64589	1.4782	0.821714	1.0642	1.33661	0.869055	1.01487		4E-BP1 (Phospho-Ser65)	1375.5	1561	885	1108.5	896.5	1135.5	810	1068	647.5	838		0.049865	0.153108	0.302018	0.066979	0.169579	0.17125	0.0104757	0.237026	0.0709837	0.0118132		0.606481	0.7136	0.647166	0.998199	0.8965	0.498354	0.645418	0.810626	0.527066	0.615498
4E-BP1 (Phospho-Thr36)	1.00999	0.753283	1.38215	1.15989	0.696363	0.938138	1.2043	0.562734	0.726357		4E-BP1 (Phospho-Thr36)	1817.5	1770.5	825.5	1230	929.5	1271.5	943.5	1271.5	554	792.5		0.173129	0.0371426	0.204723	0.04944	0.18486	0.168504	0.083189	0.0083418	0.0229746	0.236446		0.801367	0.809371	0.603656	1.10761	0.9295	0.558043	0.751793	0.965085	0.450956	0.582079
4E-BP1 (Phospho-Thr45)	0.989808	1.08622	1.31089	1.45689	1.07973	1.25052	1.12744	1.01013	1.2961		4E-BP1 (Phospho-Thr45)	8869.5	8467.5	5809	5693	5697.5	9621	6137.5	5809	4853	6901		0.169731	0.121839	0.100059	0.118741	0.157742	0.158017	0.207034	0.166765	0.0419631	0.244275		3.91071	3.87086	4.2479	5.12652	5.6975	4.22251	4.89044	4.40911	3.95035	5.06867
4E-BP1 (Phospho-Thr70)	1.00599	1.52088	1.51578	1.33839	0.708415	1.0239	1.35403	0.75599	0.999743		4E-BP1 (Phospho-Thr70)	1295.5	1257	1188	961.5	764.5	922	734	1019	530.5	777.5		0.131542	0.272267	0.0107137	0.216949	0.0971173	0.12731	0.104043	0.224831	0.00399872	0.246464		0.571208	0.574629	0.868739	0.865826	0.7645	0.404652	0.584861	0.773435	0.431827	0.571061
6-phosphofructo-2-kinase/fructose-2,6-biphosphatase 2 (PFKFB2) (Ab-483)	1.10866	1.00558	1.76771	2.32145	1.14772	1.49905	1.67515	1.14956	1.10561		6-phosphofructo-2-kinase/fructose-2,6-biphosphatase 2 (PFKFB2) (Ab-483)	1803.5	1928.5	1093.5	1561	1846	2079.5	1496	1755	1123	1197		0.0568508	0.0898321	0.110576	0.157638	0.0153219	0.133635	0.204191	0.230464	0.211565	0.264648		0.795194	0.8816	0.799634	1.40567	1.846	0.912662	1.19203	1.33207	0.914123	0.879177
6-phosphofructo-2-kinase/fructose-2,6-biphosphatase 2 (PFKFB2) (Phospho-Ser483)	1.22214	1.10617	1.67537	1.74422	0.961971	1.21845	1.77065	0.890409	1.16849		6-phosphofructo-2-kinase/fructose-2,6-biphosphatase 2 (PFKFB2) (Phospho-Ser483)	1102	1299	735	904	847.5	1065	743	1133.5	531.5	773		0.0654491	0.0479025	0.0346338	0.10325	0.0225273	0.0863135	0.0951691	0.010605	0.0572071	0.160997		0.485891	0.593829	0.537477	0.814048	0.8475	0.467413	0.592032	0.860342	0.432641	0.567756
Abl1 (Ab-204)	1.28423	1.61984	1.59986	1.32767	1.13901	1.86955	1.21997	1.93999	2.11013		Abl1 (Ab-204)	22133	27415	21617	17338	12956.5	25326.5	22897	15685.5	23258	28036.5		0.0499668	0.0192929	0.0305518	0.254001	0.484575	0.0471004	0.183192	0.0703703	0.220237	0.1512		9.75882	12.5326	15.8077	15.6128	12.9565	11.1154	18.2446	11.9055	18.932	20.5924
Abl1 (Ab-754/735)	1.62398	1.19207	2.3624	1.61847	0.829137	0.962169	2.26544	0.849754	1.2009		Abl1 (Ab-754/735)	1164.5	1824	837	1347	831	970	620	1532.5	536	839.5		0.0030361	0.548163	0.206134	0.427309	0.24336	0.0349909	0.0638677	0.468328	0.110815	0.235		0.513448	0.833829	0.612066	1.21297	0.831	0.425719	0.494024	1.16319	0.436304	0.616599
Abl1 (Phospho-Thr754/735)	1.17902	0.966465	1.60447	1.5479	0.7987	1.01323	1.57696	0.951854	0.853278		Abl1 (Phospho-Thr754/735)	1042.5	1185.5	607.5	819	711.5	836.5	584.5	955	537.5	534		0.0359488	0.160449	0.138511	0.0207211	0.0944134	0.0617081	0.0471808	0.159932	0.00920883	0.254241		0.459656	0.541943	0.444241	0.737506	0.7115	0.367127	0.465737	0.724858	0.437525	0.392214
Abl1 (Phospho-Tyr204)	1.29391	1.11299	1.96017	1.57998	0.785761	0.986974	1.62368	0.782846	0.959437		Abl1 (Phospho-Tyr204)	1056.5	1318.5	709	1014	736	834	577	996.5	448	608.5		0.00468504	0.0756178	0.159573	0.249649	0.169091	0.067828	0.0686273	0.0915372	0.034724	0.189414		0.465829	0.602743	0.518464	0.913102	0.736	0.36603	0.459761	0.756357	0.364672	0.446934
Abl1 (Phospho-Tyr412)	1.13591	1.01966	2.07295	1.68559	0.845663	1.07719	1.58511	0.885877	0.941409		Abl1 (Phospho-Tyr412)	1067	1169	656	1083	793	906.5	636	982.5	512	603		0.107358	0.0641175	0.00646744	0.0208933	0.206871	0.153668	0.00222361	0.336101	0.151917	0.0985024		0.470459	0.5344	0.479707	0.975236	0.793	0.397849	0.506773	0.745731	0.416768	0.442894
ACC1 (Ab-79)	1.28609	0.992914	1.74518	1.93802	0.788875	0.926225	1.87429	0.921048	1.08076		ACC1 (Ab-79)	1137.5	1411	681	972	972	901.5	583	1238.5	567.5	738		0.011811	0.00400911	0.19313	0.0989368	0.00436486	0.0368652	0.0436635	0.091921	0.0386261	0.321935		0.501543	0.645029	0.497989	0.875281	0.972	0.395655	0.464542	0.940038	0.461945	0.542049
ACC1 (Ab-80)	1.1504	1.39542	1.05993	1.00565	0.706576	1.00987	1.07557	1.28008	1.63156		ACC1 (Ab-80)	4280.5	4749.5	3601.5	2221.5	1898	3038.5	2392	2674.5	2968	4192.5		0.199387	0.104365	0.0418197	0.181114	0.160198	0.157549	0.109377	0.224466	0.120075	0.024793		1.88735	2.1712	2.63364	2.00045	1.898	1.33355	1.90598	2.02998	2.41595	3.07932
ACC1 (Phospho-Ser79)	1.085	0.927767	2.14043	1.70217	0.845774	1.06974	1.5854	0.84679	1.02822		ACC1 (Phospho-Ser79)	968	1013	541.5	1014.5	726.5	822.5	573	891.5	444	597.5		0.0160706	0.0600308	0.053539	0.219555	0.234567	0.0713555	0.264085	0.3482	0.0127407	0.204736		0.426808	0.463086	0.395978	0.913552	0.7265	0.360983	0.456574	0.67666	0.361416	0.438854
ACC1 (Phospho-Ser80)	0.932329	1.01705	2.01634	1.8144	0.797833	0.908644	1.60756	0.83899	0.796028		ACC1 (Phospho-Ser80)	982.5	883.5	602.5	970	786	787.5	494	917.5	446.5	469.5		0.141781	0.0232101	0.0974106	0.0874771	0.205115	0.0188562	0.0314906	0.151826	0.0744323	0.359954		0.433201	0.403886	0.440585	0.87348	0.786	0.345622	0.393625	0.696395	0.363451	0.34484
ACK1 (Phospho-Tyr284)	1.15881	0.875438	1.62289	1.37466	1.04827	1.12374	1.23908	0.587964	0.988257		ACK1 (Phospho-Tyr284)	1750.5	1956.5	924	1391	1061	1843.5	1088.5	1260	557.5	1038.5		0.0472616	0.371172	0.122443	0.329407	0.0186607	0.114687	0.202031	0.0606092	0.333577	0.187245		0.771825	0.8944	0.675686	1.25259	1.061	0.809085	0.867331	0.956357	0.453805	0.762762
Actin Pan (a/b/g) (Ab-55/53)	1.10964	1.06623	1.28406	0.887438	0.879658	1.26096	1.05326	1.16123	1.22152		Actin Pan (a/b/g) (Ab-55/53)	3672.5	3930.5	2361	2309	1437	3245.5	2562.5	2247	2310	2693		0.025993	0.0883321	0.0808635	0.0459359	0.075779	0.191075	0.14763	0.0761548	0.126116	0.0645927		1.61927	1.7968	1.72651	2.07924	1.437	1.4244	2.04183	1.7055	1.88034	1.97797
Actin Pan (a/b/g) (Phospho-Tyr55/53)	1.56801	1.28282	1.76695	1.69208	1.15868	1.25324	2.07501	1.2446	1.56474		Actin Pan (a/b/g) (Phospho-Tyr55/53)	1112.5	1682.5	860.5	962.5	830	1295	771.5	1341	750	1045		0.0387717	0.0289987	0.0287609	0.109464	0.0630433	0.0666155	0.123732	0.296342	0.239473	0.24901		0.49052	0.769143	0.62925	0.866727	0.83	0.568356	0.614741	1.01784	0.610501	0.767536
ADD1 (Ab-726)	1.05386	0.960231	1.89052	2.05487	0.82205	1.04727	1.71185	0.869413	0.89592		ADD1 (Ab-726)	1883.5	1914.5	1090.5	1743.5	1706.5	1555.5	1091.5	1873	887	1013		0.0289075	0.0432131	0.00972637	0.0896304	0.0832865	0.0931899	0.141875	0.0453032	0.1419	0.263856		0.830467	0.8752	0.797441	1.57001	1.7065	0.682686	0.869721	1.42163	0.722019	0.744032
ADD1 (Phospho-Ser726)	0.99174	0.797948	1.63019	1.63633	0.796151	0.980098	1.50297	0.830976	0.703916		ADD1 (Phospho-Ser726)	2450.5	2344	1179	1956	1768	1960	1329	2139.5	1103	1035.5		0.0966663	0.0355967	0.0959602	0.0347046	0.00239968	0.0396846	0.169195	0.0948538	0.115394	0.221931		1.08047	1.07154	0.862157	1.76137	1.768	0.860215	1.05896	1.62391	0.897843	0.760558
AFX/FOXO4 (Ab-197)	1.05122	1.05131	1.99777	2.01273	1.04826	1.15069	1.94948	1.1294	0.943766		AFX/FOXO4 (Ab-197)	1581.5	1603.5	1002.5	1547	1403.5	1665.5	1007	1791	967.5	896		0.217743	0.0268996	0.246165	0.195631	0.0730534	0.185533	0.0337052	0.0750141	0.29746	0.318829		0.69731	0.733029	0.73309	1.39307	1.4035	0.730963	0.80239	1.35939	0.787546	0.658098
AFX/FOXO4 (Phospho-Ser197)	1.14907	1.04008	1.91828	1.5088	0.790127	0.896779	1.76197	0.825728	0.893294		AFX/FOXO4 (Phospho-Ser197)	1062	1177	666	997.5	706.5	843	527	1087	475	569.5		0.0292963	0.108139	0.0445923	0.0786856	0.123106	0.0889126	0.0295187	0.131403	0.122069	0.249567		0.468254	0.538057	0.48702	0.898244	0.7065	0.36998	0.41992	0.825047	0.38665	0.418289
AKT1 (Ab-124)	1.12627	1.15904	1.49624	1.43523	0.873395	1.18474	1.47774	0.909224	1.16373		AKT1 (Ab-124)	1999	2171.5	1397	1464.5	1265	1754	1310.5	1716	984.5	1396.5		0.115316	0.0752207	0.165008	0.0265557	0.150924	0.0451516	0.182914	0.0387343	0.0395032	0.220259		0.881393	0.992686	1.02157	1.31878	1.265	0.769805	1.04422	1.30247	0.801384	1.02571
AKT1 (Ab-246)	1.00285	0.780058	1.57816	1.63635	0.725072	0.895928	1.4489	0.721821	0.718044		AKT1 (Ab-246)	1298	1255.5	610.5	1003	936.5	945.5	643.5	1092.5	507.5	559.5		0.0424918	0.043367	0.00115824	0.0606293	0.126094	0.102458	0.014285	0.262131	0.0543392	0.0872035		0.57231	0.573943	0.446435	0.903197	0.9365	0.414966	0.512749	0.829222	0.413105	0.410944
AKT1 (Ab-308)	1.09271	1.0834	1.53614	2.19506	1.25196	1.37952	1.65154	0.946015	0.939368		AKT1 (Ab-308)	3078.5	3244.5	2011	2315.5	2979.5	3872	2350	2953.5	1577.5	1736		0.0222801	0.220337	0.135725	0.110242	0.00261056	0.0445594	0.126978	0.026096	0.304358	0.0668004		1.35736	1.4832	1.47057	2.0851	2.9795	1.69936	1.87251	2.24175	1.28409	1.27506
AKT1 (Ab-326)	1.17911	1.09521	1.48553	1.57001	0.892921	1.05911	1.39539	0.913849	1.03027		AKT1 (Ab-326)	1850.5	2104.5	1222	1346	1281	1660	1084.5	1500	916	1144.5		0.110432	0.109871	0.143504	0.0126081	0.0485756	0.0408929	0.119318	0.0480833	0.0185268	0.2391		0.815917	0.962057	0.893601	1.21207	1.281	0.728549	0.864143	1.13852	0.745625	0.840617
AKT1 (Ab-450)	1.48114	1.16137	1.85293	1.89284	0.814275	1.06166	1.72489	0.856912	1.26		AKT1 (Ab-450)	997.5	1425	698.5	905	832.5	816	586	999.5	463	754.5		0.00496215	0.00893188	0.0637763	0.04688	0.0654021	0.0589256	0.2172	0.0219313	0.0183267	0.598862		0.439815	0.651429	0.510786	0.814948	0.8325	0.35813	0.466932	0.758634	0.376882	0.554168
AKT1 (Ab-473)	1.21981	1.04054	1.69381	1.699	0.917475	1.01569	1.7329	0.801325	0.773249		AKT1 (Ab-473)	1277.5	1503	801.5	1059.5	957	1177.5	718	1286	554.5	593		0.0625464	0.00282278	0.0344069	0.00734136	0.0295551	0.0330283	0.0137876	0.0945742	0.100742	0.0810848		0.563272	0.687086	0.586106	0.954075	0.957	0.516787	0.572112	0.976091	0.451363	0.435549
AKT1 (Ab-474)	1.05936	0.688991	1.5171	1.27365	0.682547	0.848173	1.40814	0.636841	0.696559		AKT1 (Ab-474)	2022	2066	840	1502	1135.5	1386.5	949	1654	697.5	845.5		0.00559531	0.11363	0.057242	0.144999	0.151323	0.118829	0.0461966	0.211192	0.0517024	0.0811228		0.891534	0.944457	0.61426	1.35254	1.1355	0.608514	0.756175	1.25541	0.567766	0.621006
AKT1 (Ab-72)	0.976817	0.847678	1.57908	1.48941	0.846655	1.01368	1.53413	0.787975	0.873752		AKT1 (Ab-72)	1305	1229.5	667	1009	857	1110	732	1163	557	684.5		0.0606866	0.196115	0.103893	0.049056	0.113863	0.038222	0.00193199	0.0486402	0.0863254	0.145657		0.575397	0.562057	0.487751	0.9086	0.857	0.487163	0.583267	0.882732	0.453398	0.502754
AKT1 (Phospho-Ser124)	0.978881	0.949837	1.93172	1.62774	0.79886	1.01957	1.44763	0.915598	1.03287		AKT1 (Phospho-Ser124)	1172.5	1107	671.5	1109	841.5	941	661.5	986	581.5	727		0.0572922	0.215901	0.0852951	0.0701368	0.145371	0.109711	0.225547	0.25387	0.0571522	0.208144		0.516975	0.506057	0.491042	0.998649	0.8415	0.412991	0.527092	0.748387	0.473341	0.53397
AKT1 (Phospho-Ser246)	1.47134	1.03656	1.36479	1.41946	0.793041	1.09665	1.70655	0.691509	1.1701		AKT1 (Phospho-Ser246)	1156	1640.5	722.5	772.5	723.5	921	701.5	1146	433	812		0.0415945	0.222843	0.325905	0.103434	0.149533	0.110557	0.0292318	0.339362	0.0555234	0.00174164		0.5097	0.749943	0.528336	0.695633	0.7235	0.404213	0.558964	0.869829	0.352462	0.596401
AKT1 (Phospho-Ser473)	1.08537	0.954627	1.33539	1.69925	1.09479	1.02753	1.48773	0.769015	0.825195		AKT1 (Phospho-Ser473)	1782.5	1866	1026	1165.5	1335.5	1960.5	1013.5	1540.5	742.5	883		0.0821156	0.124293	0.0785674	0.026088	0.236673	0.0667252	0.0230237	0.0380979	0.00476166	0.0144144		0.785935	0.853029	0.750274	1.04953	1.3355	0.860434	0.80757	1.16926	0.604396	0.648549
AKT1 (Phospho-Thr308)	1.51079	1.08177	3.66473	2.9136	1.67875	2.29274	2.28453	2.23149	1.64311		AKT1 (Phospho-Thr308)	1284	1871	837.5	2304	1649.5	2165.5	1629	1704	1552	1266.5		0.182834	0.159486	0.178149	0.371968	0.34423	0.286369	0.338578	0.0141089	0.592293	0.305399		0.566138	0.855314	0.612431	2.07474	1.6495	0.950406	1.29801	1.29336	1.26333	0.930224
AKT1 (Phospho-Thr450)	0.960529	0.850129	1.69444	1.61133	0.673123	0.805478	1.50745	0.727713	0.76082		AKT1 (Phospho-Thr450)	1271	1177.5	651.5	1054.5	903	859.5	566.5	1113	501	580.5		0.0122395	0.0678582	0.0965963	0.082479	0.155047	0.170298	0.0436871	0.182971	0.10162	0.176624		0.560406	0.538286	0.476417	0.949572	0.903	0.377222	0.451394	0.844782	0.407814	0.426368
AKT1 (Phospho-Thr72)	1.16425	1.01737	1.38164	1.51414	0.783675	0.89372	1.6393	0.771906	0.969982		AKT1 (Phospho-Thr72)	1236.5	1388.5	758.5	836.5	825.5	973.5	611.5	1177.5	517	720		0.17213	0.118657	0.0568669	0.016061	0.245838	0.00508449	0.0728499	0.05825	0.00547085	0.231774		0.545194	0.634743	0.554662	0.753264	0.8255	0.427255	0.487251	0.893738	0.420838	0.528828
AKT1 (Phospho-Tyr326)	1.2243	0.978446	1.81065	1.5605	0.81214	0.974579	1.58859	0.870293	0.934743		AKT1 (Phospho-Tyr326)	1075.5	1270	634.5	953.5	740	877.5	580	992.5	507	603.5		0.00460228	0.195986	0.0835824	0.0912157	0.110844	0.0701063	0.14386	0.148902	0.114364	0.256597		0.474206	0.580571	0.463985	0.858622	0.74	0.385122	0.462151	0.753321	0.412698	0.443261
AKT1 (Phospho-Tyr474)	1.1026	0.904124	1.23681	1.3195	0.672745	0.712081	1.58162	1.05385	1.09628		AKT1 (Phospho-Tyr474)	1323.5	1407.5	721.5	801.5	770	894.5	521.5	1216	755.5	871		0.0999086	0.00150715	0.0637033	0.00970452	0.157951	0.000790505	0.0583041	0.169799	0.0701959	0.555294		0.583554	0.643429	0.527605	0.721747	0.77	0.392583	0.415538	0.92296	0.614978	0.639736
AKT1/2/3 (Ab-315)	1.26148	0.924783	1.83678	1.63082	0.845337	0.903973	1.58653	0.884731	0.97523		AKT1/2/3 (Ab-315)	1167.5	1420.5	651	1050	839.5	991.5	584	1076	559.5	683.5		0.135062	0.222511	0.0238961	0.0471405	0.170986	0.0563403	0.0145296	0.14589	0.19842	0.00517269		0.514771	0.649371	0.476051	0.94552	0.8395	0.435155	0.465339	0.816698	0.455433	0.50202
AKT1S1 (Ab-246)	1.04999	1.66798	1.86071	1.47479	1.03128	1.60604	1.36975	1.53396	1.65845		AKT1S1 (Ab-246)	10413.5	10546	10473	9487.5	6771.5	10789	9254.5	8286	8652.5	10367.5		0.0735388	0.123506	0.102086	0.0361472	0.0491837	0.00956878	0.104142	0.0112646	0.0532016	0.135931		4.59149	4.82103	7.6585	8.54345	6.7715	4.73513	7.3741	6.28918	7.04314	7.61476
AKT1S1 (Phospho-Thr246)	1.02883	0.990878	1.60364	1.346	0.934153	1.06101	1.65205	1.0746	1.17724		AKT1S1 (Phospho-Thr246)	1885.5	1871	1126.5	1480.5	1119	1769.5	1107	1809.5	1097.5	1332.5		0.08063	0.10582	0.220324	0.100776	0.0973141	0.0483526	0.0728186	0.0371236	0.0766703	0.0907432		0.831349	0.855314	0.823766	1.33318	1.119	0.776607	0.882072	1.37343	0.893366	0.9787
AKT2 (Ab-474)	1.04303	1.15685	1.86912	2.20469	1.13679	1.45212	1.95746	1.08356	1.1849		AKT2 (Ab-474)	1415	1423.5	987	1295	1375.5	1616	1137	1609	830.5	1006.5		0.0289839	0.0630857	0.0128956	0.0152888	0.00668294	0.166275	0.150501	0.0325208	0.188164	0.305605		0.623898	0.650743	0.721755	1.16614	1.3755	0.709239	0.905976	1.22125	0.676028	0.739258
AKT2 (Phospho-Ser474)	0.988007	0.899342	1.4599	1.58298	0.877697	1.21226	1.56465	0.810475	0.990281		AKT2 (Phospho-Ser474)	2135.5	2035	1158	1526.5	1490.5	1883	1432.5	1941	937.5	1269.5		0.167878	0.0750541	0.00244251	0.0606819	0.0678405	0.221558	0.139694	0.0014572	0.0867384	0.227811		0.941578	0.930286	0.846801	1.37461	1.4905	0.826421	1.14143	1.47324	0.763126	0.932427
ALK (Ab-1507)	1.12489	0.892049	1.71112	1.56171	0.802712	1.06414	1.47661	0.90705	1.04736		ALK (Ab-1507)	1353.5	1468.5	728	1134	932	1091.5	797	1161	665	851		0.054855	0.0967848	0.00971301	0.0349189	0.088009	0.144466	0.0709768	0.103538	0.0616725	0.124637		0.596781	0.671314	0.532358	1.02116	0.932	0.479043	0.63506	0.881214	0.541311	0.625046
ALK (Ab-1604)	1.10946	1.0874	1.41818	1.35778	0.791776	1.35752	0.911563	1.25531	0.931145		ALK (Ab-1604)	2632.5	2817	1726	1828	1576	2094	1977.5	1394	1790	1471.5		0.0905204	0.208844	0.376905	0.236734	0.174982	0.042548	0.0239576	0.52754	0.348418	0.527147		1.16071	1.28777	1.26216	1.64611	1.576	0.919026	1.5757	1.05806	1.45706	1.08079
ALK (Phospho-Tyr1507)	1.09787	0.792263	1.61884	1.39153	0.725955	0.951888	1.51923	0.72413	0.866085		ALK (Phospho-Tyr1507)	1468.5	1555	701.5	1164	901	1071	773.5	1296	576	763.5		0.171901	0.0372879	0.267118	0.0862622	0.0784802	0.120162	0.189232	0.0545607	0.135038	0.352859		0.647487	0.710857	0.51298	1.04818	0.901	0.470046	0.616335	0.983681	0.468864	0.560779
ALK (Phospho-Tyr1604)	1.1934	0.896111	1.92311	1.39175	0.754987	0.993582	2.49455	1.02848	1.02282		ALK (Phospho-Tyr1604)	1370.5	1577.5	740.5	1290.5	841	1039.5	753.5	1986	763.5	841.5		0.17697	0.136715	0.205304	0.317253	0.102577	0.0619016	0.20927	0.422982	0.171336	0.306707		0.604277	0.721143	0.541499	1.16209	0.841	0.456221	0.600398	1.5074	0.62149	0.618068
AMPK beta1 (Ab-182)	1.56726	1.33032	1.68819	1.95524	0.987675	1.25861	1.87385	1.05677	1.17443		AMPK beta1 (Ab-182)	1225.5	1852.5	983	1013	1056.5	1216	853.5	1334	701.5	864		0.0594304	0.00343534	0.0201414	0.134022	0.0943701	0.0593132	0.100246	0.110254	0.0453597	0.248797		0.540344	0.846857	0.71883	0.912202	1.0565	0.533684	0.68008	1.01252	0.571022	0.634594
AMPK beta1 (Phospho-Ser182)	1.03996	0.791629	1.63744	1.33763	0.674347	0.791628	1.28567	0.728467	0.882123		AMPK beta1 (Phospho-Ser182)	1311.5	1315.5	626	1051.5	773.5	888.5	574.5	979.5	517.5	694.5		0.010244	0.0779403	0.0768103	0.0477457	0.125241	0.0994804	0.139083	0.223069	0.0450909	0.137451		0.578263	0.601371	0.45777	0.946871	0.7735	0.38995	0.457769	0.743454	0.421245	0.510099
AMPK1/AMPK2 (Ab-183/172)	1.41885	1.09936	1.95667	1.713	0.990123	1.12065	1.94293	0.896016	1.06555		AMPK1/AMPK2 (Ab-183/172)	1228	1680.5	814	1176.5	927.5	1221.5	761.5	1386	596	785.5		0.0633402	0.0340825	0.0364846	0.0498851	0.0434556	0.0688872	0.168071	0.0418346	0.113896	0.357379		0.541446	0.768229	0.595247	1.05943	0.9275	0.536098	0.606773	1.05199	0.485144	0.576937
AMPK1/AMPK2 (Ab-485/491)	1.1839	0.915058	1.46364	1.52545	0.793014	0.888976	1.35266	0.829799	0.921784		AMPK1/AMPK2 (Ab-485/491)	1237	1412.5	682.5	886.5	832	985.5	608.5	972	556	684.5		0.214933	0.198741	0.156444	0.048656	0.0951875	0.0968639	0.0987742	0.0480134	0.0483274	0.232431		0.545414	0.645714	0.499086	0.798289	0.832	0.432521	0.484861	0.737761	0.452584	0.502754
AMPK1/AMPK2 (Phospho-Ser485/491)	0.840536	0.926152	1.6468	1.61163	0.833419	1.10983	1.50587	1.03699	1.08305		AMPK1/AMPK2 (Phospho-Ser485/491)	1373.5	1113.5	767	1107.5	976	1150	843.5	1201.5	771.5	893		0.0664119	0.0247662	0.0239697	0.0861936	0.0652045	0.137732	0.129937	0.144187	0.0595748	0.152032		0.6056	0.509029	0.560878	0.997299	0.976	0.504718	0.672112	0.911954	0.628002	0.655894
AMPK1/AMPK2 (Phospho-Thr183/172)	1.9611	1.02001	1.95634	1.88311	1.28485	1.2691	2.22876	0.85016	0.917497		AMPK1/AMPK2 (Phospho-Thr183/172)	1152	2179	708.5	1103.5	956.5	1487	809	1491.5	530.5	634.5		0.0822503	0.0551667	0.0429154	0.300528	0.1205	0.273903	0.20278	0.131323	0.161282	0.139304		0.507937	0.996114	0.518099	0.993697	0.9565	0.652622	0.644622	1.13207	0.431827	0.46603
Amyloid beta A4 (Ab-743/668)	1.29407	1.14244	1.62486	0.98435	1.0489	1.12904	1.42761	1.14386	1.03819		Amyloid beta A4 (Ab-743/668)	3292.5	4109.5	2268	2619.5	1429	3469.5	2057	2730.5	2040	2052		0.148831	0.114424	0.175218	0.0591168	0.185065	0.312843	0.00343756	0.205878	0.00415945	0.318405		1.45172	1.87863	1.6585	2.35885	1.429	1.52271	1.63904	2.07249	1.66056	1.50716
Amyloid beta A4 (Phospho-Thr743/668)	1.57946	1.41917	1.64936	1.77029	1.02024	1.29124	1.65923	1.11604	1.17248		Amyloid beta A4 (Phospho-Thr743/668)	1923	2929.5	1645.5	1553	1501	1971	1374	1853.5	1162.5	1353.5		0.0308877	0.291822	0.0726229	0.147523	0.0895072	0.030853	0.162624	0.0247974	0.253646	0.0663484		0.847884	1.3392	1.20329	1.39847	1.501	0.865043	1.09482	1.40683	0.946276	0.994124
Androgen Receptor (Ab-213)	1.08406	1.05717	1.4453	1.69206	0.956845	1.14264	1.55685	0.801603	0.953359		Androgen Receptor (Ab-213)	1459	1525.5	930	1032.5	1088.5	1402.5	922.5	1319.5	633.5	835		0.112439	0.0625758	0.0273719	0.0376667	0.0825012	0.0317631	0.163267	0.0444789	0.1172	0.287924		0.643298	0.697371	0.680073	0.929761	1.0885	0.615537	0.73506	1.00152	0.51567	0.613294
Androgen Receptor (Ab-650)	1.02814	1.05363	1.52283	2.09577	1.1774	1.31818	1.5116	0.867497	0.996456		Androgen Receptor (Ab-650)	2034.5	2017.5	1292.5	1517	1880	2406.5	1484	1786.5	956	1217		0.1067	0.130732	0.0333722	0.0922921	0.0812421	0.10431	0.117216	0.0906395	0.06361	0.204521		0.897046	0.922286	0.945155	1.36605	1.88	1.05618	1.18247	1.35598	0.778185	0.893867
Androgen Receptor (Phospho-Ser213)	1.28936	1.07554	1.74382	1.9226	0.936839	1.16413	1.63136	1.036	0.992512		Androgen Receptor (Phospho-Ser213)	1385.5	1723	898.5	1183	1174.5	1304	892.5	1313	777.5	825.5		0.0586916	0.1461	0.14874	0.0860722	0.00180615	0.110621	0.124387	0.0570855	0.00454731	0.0573909		0.610891	0.787657	0.657038	1.06529	1.1745	0.572306	0.711155	0.996584	0.632886	0.606317
Androgen Receptor (Phospho-Ser650)	1.17607	1.04902	1.82895	1.4199	0.829962	1.18899	1.44507	0.889937	1.20014		Androgen Receptor (Phospho-Ser650)	1239.5	1406	784	1110	776	1033.5	815.5	1040.5	597.5	893		0.038222	0.131765	0.0523115	0.169451	0.151263	0.0608926	0.295676	0.0795113	0.155031	0.356325		0.546517	0.642743	0.573309	0.99955	0.776	0.453588	0.649801	0.789753	0.486365	0.655894
A-RAF (Ab-301/302)	1.03325	0.934815	1.35421	1.31296	0.96188	0.985816	1.34564	0.860923	0.945069		A-RAF (Ab-301/302)	1901	1894.5	1071.5	1260.5	1100.5	1837	1037	1486	886.5	1078.5		0.0267815	0.116078	0.112847	0.00280487	0.0597555	0.0677468	0.0218201	0.0418744	0.0757757	0.163254		0.838183	0.866057	0.783547	1.13507	1.1005	0.806232	0.826295	1.12789	0.721612	0.792141
A-RAF (Phospho-Tyr301/302)	1.33229	1.20171	1.63721	1.79227	0.945463	1.19324	1.58564	1.1348	1.4949		A-RAF (Phospho-Tyr301/302)	1096.5	1409	794.5	879	866.5	1041.5	724	1010	674	984		0.062553	0.151559	0.0631902	0.168933	0.0546753	0.0509198	0.0507867	0.0784118	0.167859	0.0804837		0.483466	0.644114	0.580987	0.791535	0.8665	0.457099	0.576892	0.766603	0.548637	0.722732
Arrestin-1 (Ab-412)	1.16476	1.15477	1.70625	1.79801	0.868719	1.16587	1.64335	1.03132	1.22902		Arrestin-1 (Ab-412)	1300.5	1461	905.5	1086.5	1031	1135	839	1241.5	726.5	959.5		0.0201176	0.0900218	0.024208	0.0605255	0.0493809	0.00498401	0.171931	0.0187954	0.0554784	0.357422		0.573413	0.667886	0.662157	0.978388	1.031	0.498135	0.668526	0.942315	0.591372	0.704737
Arrestin-1 (Phospho-Ser412)	1.17652	0.878433	1.7556	1.54776	0.85789	0.959212	1.44552	0.932779	0.926075		Arrestin-1 (Phospho-Ser412)	1332	1511.5	705.5	1145	909	1148	707	1118.5	673	740.5		0.00637033	0.105259	0.203462	0.0926341	0.0871243	0.0936239	0.0580088	0.0689089	0.0168109	0.260689		0.587302	0.690971	0.515905	1.03107	0.909	0.50384	0.563347	0.848956	0.547823	0.543885
ASK1 (Ab-83)	1.37417	1.18557	1.65348	1.75669	0.963949	1.07523	1.77731	0.915488	0.986799		ASK1 (Ab-83)	1155.5	1531.5	826	935.5	895	1119	687.5	1193	573	684.5		0.0263138	0.0687946	0.0119849	0.0158731	0.188035	0.0303317	0.00925667	0.0569005	0.0123404	0.251025		0.50948	0.700114	0.604022	0.842413	0.895	0.491113	0.547809	0.905503	0.466422	0.502754
ASK1 (Ab-966)	1.24697	1.45528	1.43979	1.4351	1.53534	1.63578	1.55288	1.14712	1.59315		ASK1 (Ab-966)	2762.5	3322.5	2424	1947.5	1748	4261	2500.5	2492	1716.5	2642		0.0171497	0.137697	0.00933474	0.025779	0.0825228	0.0116164	0.0805941	0.0175925	0.023481	0.193237		1.21803	1.51886	1.77258	1.75371	1.748	1.87009	1.99243	1.89146	1.39723	1.94051
ASK1 (Phospho-Ser83)	1.25807	3.01505	1.20182	2.10676	2.75249	2.9996	0.982191	2.01395	1.90172		ASK1 (Phospho-Ser83)	7096.5	8611	12901	4176	6592	19623.5	11779	4049	7741.5	8101.5		0.115485	0.108066	0.234917	0.0264149	0.403325	0.216815	0.0363789	0.143203	0.0382714	0.0788147		3.12897	3.93646	9.434	3.76047	6.592	8.61246	9.38566	3.07324	6.30159	5.95042
ASK1 (Phospho-Ser966)	1.23184	1.14125	2.04288	1.69476	0.718894	0.873267	1.41607	0.8459	0.650106		ASK1 (Phospho-Ser966)	1818	2160	1251	1818.5	1358.5	1313	878.5	1495.5	833	709.5		0.0513411	0.257963	0.414881	0.344124	0.477304	0.11094	0.115101	0.0364074	0.0271638	0.0847133		0.801587	0.987429	0.914808	1.63755	1.3585	0.576256	0.7	1.1351	0.678063	0.521116
ATF1 (Ab-63)	0.793609	1.54822	0.719187	0.771137	1.13079	1.35653	0.881296	1.17992	1.13419		ATF1 (Ab-63)	4120.5	3154	3846.5	1451	1401	4681	3093	2109.5	2633.5	2805.5		0.189283	0.0937129	0.285122	0.0321634	0.807545	0.105439	0.0996762	0.0392185	0.631791	0.635905		1.8168	1.44183	2.8128	1.30662	1.401	2.05442	2.46454	1.60114	2.14367	2.06059
ATF1 (Phospho-Ser63)	1.32006	1.08555	1.70948	1.82301	1.02532	1.20192	1.87034	0.823759	0.940972		ATF1 (Phospho-Ser63)	948	1207	620.5	793.5	762	976.5	630.5	1030	423	535.5		0.0462454	0.0749873	0.0695141	0.0169314	0.124347	0.0543093	0.120001	0.127691	0	0.212594		0.417989	0.551771	0.453748	0.714543	0.762	0.428571	0.50239	0.781784	0.344322	0.393316
ATF2 (Ab-112/94)	1.02316	1.09383	1.63373	1.68313	1.12632	1.37487	1.48342	0.884957	0.943738		ATF2 (Ab-112/94)	1634.5	1613	1078	1307.5	1213	1849.5	1243.5	1408.5	783.5	926		0.161365	0.0666337	0.0642824	0.0243364	0.0711187	0.0332621	0.0733549	0.0517089	0.0568573	0.183267		0.720679	0.737371	0.7883	1.1774	1.213	0.811718	0.990837	1.06907	0.63777	0.680132
ATF2 (Ab-62/44)	1.06818	1.3918	1.42444	2.03753	1.20743	1.34275	1.19454	1.01536	1.24017		ATF2 (Ab-62/44)	8177.5	8425	6862.5	5703.5	7346.5	9919.5	6076	5674.5	4497.5	6088		0.0777363	0.225099	0.0611023	0.0628567	0.0351316	0.231176	0.300951	0.101807	0.0995216	0.0940796		3.6056	3.85143	5.01828	5.13597	7.3465	4.35352	4.84143	4.30702	3.66097	4.47154
ATF2 (Ab-69/51)	0.995062	0.94002	1.43878	1.57183	0.845582	1.06562	1.27218	0.651981	0.845478		ATF2 (Ab-69/51)	2186	2098	1239	1540	1515	1857	1289	1615.5	772	1109.5		0.0420512	0.0795411	0.0525051	0.00550992	0.0457402	0.0251314	0.10752	0.0625913	0.0677797	0.129376		0.963845	0.959086	0.906033	1.38676	1.515	0.81501	1.02709	1.22619	0.628409	0.81491
ATF2 (Ab-71/53)	1.01322	0.941405	1.5571	1.68912	0.841109	1.15665	1.33976	0.697694	0.786549		ATF2 (Ab-71/53)	1671	1633	948.5	1274	1244.5	1412	1069.5	1300.5	631.5	789		0.131181	0.0840041	0.0469665	0.0721538	0.0357957	0.0030047	0.0495867	0.00380603	0.00559863	0.139808		0.736772	0.746514	0.693601	1.14723	1.2445	0.619706	0.852191	0.987097	0.514042	0.579508
ATF2 (Ab-73/55)	1.01252	1.0708	1.63807	1.70436	1.03828	1.20967	1.44089	0.802325	0.883612		ATF2 (Ab-73/55)	1601.5	1564	1034	1284.5	1203.5	1670.5	1072	1340.5	696	849.5		0.169988	0.0723383	0.0642824	0.0666095	0.0299646	0.0546045	0.141158	0.112356	0.0304787	0.233899		0.706129	0.714971	0.756124	1.15669	1.2035	0.733158	0.854183	1.01746	0.566545	0.623944
ATF2 (Phospho-Ser112/94)	1.23344	1.05643	1.79895	1.43557	1.0326	1.4549	1.57417	0.779034	1.03894		ATF2 (Phospho-Ser112/94)	1993	2371	1269.5	1755.5	1261.5	2067.5	1604.5	1822.5	841	1243		0.106439	0.0841013	0.13535	0.0664612	0.0241027	0.00923428	0.0982766	0.0391867	0.0504476	0.197967		0.878748	1.08389	0.928336	1.58082	1.2615	0.907395	1.27849	1.3833	0.684575	0.912964
ATF2 (Phospho-Ser62/44)	1.56362	1.02947	2.00493	1.27932	0.820725	0.829613	1.64533	0.809884	0.855634		ATF2 (Phospho-Ser62/44)	1447.5	2183	898.5	1421	816.5	1193.5	664.5	1383.5	635	743.5		0.0395687	0.526038	0.449369	0.433918	0.0251146	0.173592	0.0117053	0.0986423	0.0423151	0.212084		0.638228	0.997943	0.657038	1.2796	0.8165	0.52381	0.529482	1.05009	0.516891	0.546089
ATF2 (Phospho-Thr69/51)	1.07715	0.692394	0.925315	0.867551	0.453675	0.721364	1.03251	0.465285	0.697872		ATF2 (Phospho-Thr69/51)	2402.5	2496	1003	1088.5	919	1095	959	1441	605.5	1006.5		0.101541	0.114452	0.108569	0.0695089	0.0415493	0.0219558	0.464523	0.192357	0.209037	0.0302092		1.0593	1.14103	0.733455	0.980189	0.919	0.480579	0.764143	1.09374	0.492877	0.739258
ATF2 (Phospho-Thr71/53)	1.17651	0.90997	1.86203	1.41278	0.777168	0.970939	1.573	0.679423	0.803932		ATF2 (Phospho-Thr71/53)	1710.5	1941	938.5	1559.5	1065.5	1335.5	919	1563	629.5	825.5		0.082265	0.0743173	0.115277	0.0340064	0.00331819	0.0312387	0.0677099	0.134816	0.0932325	0.203009		0.754189	0.887314	0.686289	1.40432	1.0655	0.586131	0.732271	1.18634	0.512414	0.606317
ATF2 (Phospho-Thr73/55)	1.25907	0.929168	1.68287	1.41047	0.888442	1.2598	1.63953	0.767932	0.939655		ATF2 (Phospho-Thr73/55)	1954.5	2373.5	1095	1610.5	1215.5	1744.5	1362.5	1861.5	813	1102.5		0.0387109	0.0277063	0.0284134	0.00395154	0.000581741	0.0198614	0.15206	0.172076	0.0365295	0.22512		0.861772	1.08503	0.800731	1.45025	1.2155	0.765635	1.08566	1.4129	0.661783	0.809769
ATF4 (Ab-245)	1.01718	1.20037	1.44453	1.3695	1.33934	1.27022	1.31065	0.859784	0.988269		ATF4 (Ab-245)	2034.5	1996	1472.5	1439	1228.5	2737.5	1430	1549	947.5	1207		0.206797	0.158709	0.020649	0.0796048	0.0742505	0.113395	0.0959292	0.00730388	0.00223886	0.101936		0.897046	0.912457	1.07678	1.29581	1.2285	1.20145	1.13944	1.17571	0.771266	0.886522
ATF4 (Phospho-Ser245)	1.27383	0.897907	1.38961	0.914927	0.761381	0.805992	1.70209	0.638448	0.674837		ATF4 (Phospho-Ser245)	1467.5	1803	794.5	998.5	592	1122.5	654.5	1451	507.5	594.5		0.109379	0.0141186	0.0987902	0.163587	0.260387	0.0157485	0.163137	0.0175437	0.146298	0.267618		0.647046	0.824229	0.580987	0.899145	0.592	0.492649	0.521514	1.10133	0.413105	0.436651
ATM (Ab-1981)	1.14105	0.963566	1.83218	1.74359	0.864932	1.17509	1.7605	0.932467	1.07469		ATM (Ab-1981)	1278	1406.5	742.5	1146.5	982.5	1110.5	831	1307	645.5	824.5		0.013279	0.0196069	0.141898	0.0154188	0.0582958	0.050303	0.137848	0.14932	0.132548	0.436528		0.563492	0.642971	0.542962	1.03242	0.9825	0.487382	0.662151	0.99203	0.525438	0.605582
ATP1A1/Na+K+ ATPase1 (Ab-23)	1.05266	1.08214	1.43578	1.59142	0.91156	1.09103	1.6066	1.1964	1.82862		ATP1A1/Na+K+ ATPase1 (Ab-23)	2256	2290.5	1472	1586	1583	2066	1362	2105.5	1462	2476.5		0.0633136	0.0392065	0.0499586	0.147128	0.0759369	0.0985705	0.0737219	0.035263	0.0938295	0.221854		0.994709	1.04709	1.07642	1.42819	1.583	0.906737	1.08526	1.5981	1.19007	1.81895
ATP1A1/Na+K+ ATPase1 (Phospho-Ser23)	1.12009	0.979746	1.65917	1.46701	0.797191	1.05297	1.57683	0.957215	0.944897		ATP1A1/Na+K+ ATPase1 (Phospho-Ser23)	2041.5	2205.5	1206	1658.5	1320.5	1635	1189.5	1870	1058.5	1158		0.0405249	0.139466	0.019935	0.0106588	0.142974	0.070062	0.150398	0.0892391	0.0821673	0.179525		0.900132	1.00823	0.881901	1.49347	1.3205	0.717577	0.947809	1.41935	0.86162	0.850533
ATPase (Ab-16)	1.13912	1.12013	1.44007	1.27019	0.930689	0.981302	1.43556	0.927101	0.92699		ATPase (Ab-16)	1261.5	1386	852	889.5	706.5	1179.5	685	1052	633.5	702		0.157509	0.0734656	0.0414969	0.0214636	0.169145	0.00419648	0.0516136	0.102168	0.0770172	0.0483492		0.556217	0.6336	0.623035	0.800991	0.7065	0.517665	0.545817	0.798482	0.51567	0.515608
ATPase (Phospho-Ser16)	1.24064	1.18181	1.69582	1.92622	0.916913	1.15608	1.97571	0.933211	1.10389		ATPase (Phospho-Ser16)	1002	1199	714	832	851	923	641	1150	506.5	664		0.0522215	0.00589747	0.0217876	0.108786	0.0914004	0	0.0794254	0.0897718	0.0935363	0.39402		0.441799	0.548114	0.522121	0.749212	0.851	0.405091	0.510757	0.872865	0.412291	0.487697
ATP-Citrate Lyase (Ab-454)	1.25176	1.07616	1.55436	1.74506	0.870335	1.17788	1.66519	0.874811	0.966581		ATP-Citrate Lyase (Ab-454)	1377	1662.5	893.5	1048	1059.5	1204	897.5	1332	652.5	799		0.0677837	0.141634	0.0989237	0.0769181	0.119464	0.133904	0.161512	0.0477775	0.0422639	0.0973489		0.607143	0.76	0.653382	0.943719	1.0595	0.528418	0.715139	1.01101	0.531136	0.586853
ATP-Citrate Lyase (Phospho-Ser454)	1.38481	1.11411	1.5859	1.57602	0.928047	1.28971	1.92507	0.871101	0.851446		ATP-Citrate Lyase (Phospho-Ser454)	1145.5	1530	769.5	889.5	796	1068	817.5	1281	540.5	585.5		0.0623464	0.0711728	0.0560539	0.0723403	0.040863	0.0715052	0.0908211	0.0364317	0.142599	0.387671		0.505071	0.699429	0.562706	0.800991	0.796	0.468729	0.651394	0.972296	0.439967	0.43004
ATRIP (Ab-68/72)	0.868622	1.34977	1.15746	1.54813	1.05753	1.42013	0.951463	1.15996	1.27007		ATRIP (Ab-68/72)	14617	12246	11896	8284	9977.5	15529.5	11486.5	8079	9184	11144.5		0.03425	0.185005	0.121616	0.0766516	0.0138197	0.057053	0.233373	0.152467	0.00400365	0.12049		6.44489	5.59817	8.69909	7.4597	9.9775	6.81567	9.15259	6.13207	7.47578	8.18546
ATRIP (Phospho-Ser68/72)	1.48277	1.15302	1.6622	1.87842	1.01016	1.29874	2.05173	0.854177	1.00507		ATRIP (Phospho-Ser68/72)	1045	1494.5	726.5	850.5	865.5	1060.5	751	1245.5	483.5	630.5		0.0297729	0.149039	0.0944107	0.0640179	0.174019	0.0993483	0.0998047	0.0550697	0.0511866	0.285983		0.460758	0.6832	0.531261	0.765871	0.8655	0.465438	0.598406	0.945351	0.393569	0.463092
AurA (Ab-288)	1.1755	1.09114	1.60726	1.53128	0.969619	1.21022	1.56746	0.89302	1.18482		AurA (Ab-288)	1274.5	1445	838.5	1003	860.5	1241.5	853.5	1160.5	616.5	906.5		0.127052	0.0342543	0.0328887	0.0296097	0.0139696	0.139542	0.254343	0.0310749	0.11355	0.354918		0.561949	0.660571	0.613163	0.903197	0.8605	0.544876	0.68008	0.880835	0.501832	0.66581
AurA (Ab-342)	1.15546	1.14232	1.8207	1.71406	0.926972	1.23463	1.87461	1.0474	1.28336		AurA (Ab-342)	1433	1597	987	1277.5	1083	1334.5	979	1560.5	813	1104		0.00493445	0.08147	0.0257911	0.0392991	0.0117525	0.132996	0.150233	0.08836	0.038269	0.338182		0.631834	0.730057	0.721755	1.15038	1.083	0.585692	0.78008	1.18444	0.661783	0.81087
AurA (Phospho-Ser342)	1.29091	0.965873	1.57957	1.58029	0.961856	1.02368	1.75968	0.814741	0.986781		AurA (Phospho-Ser342)	1350.5	1681.5	786.5	1044.5	941	1305	765	1380.5	596	800		0.156553	0.251892	0.178912	0.209187	0.0315606	0.311019	0.168227	0.264813	0.185082	0.468458		0.595459	0.768686	0.575137	0.940567	0.941	0.572745	0.609562	1.04782	0.485144	0.587587
AurA (Phospho-Thr288)	0.787851	1.36647	1.58655	1.51698	0.721081	0.98243	1.35889	0.734753	1.00022		AurA (Phospho-Thr288)	1593	1210.5	1312.5	1237.5	1065.5	1154	866	1257.5	634	956.5		0.259228	0.0765229	0.3615	0.383409	0.345756	0.227941	0.238424	0.195122	0.120454	0.275746		0.702381	0.553371	0.959781	1.11436	1.0655	0.506474	0.69004	0.954459	0.516077	0.702534
AurB (Ab-12)	1.16829	1.01138	1.693	1.7842	0.831428	1.09589	1.59514	0.865665	1.09516		AurB (Ab-12)	1029	1159.5	627.5	853	809.5	859.5	624	953.5	482.5	676.5		0.0838358	0.0652526	0.0890222	0.0397903	0.0794895	0.00904965	0.138248	0.000741591	0.115775	0.465133		0.453704	0.530057	0.458867	0.768122	0.8095	0.377222	0.497211	0.723719	0.392755	0.496878
AurB (Ab-232)	1.16901	1.11309	1.74763	1.60587	0.85033	1.20334	1.5597	0.931927	1.15073		AurB (Ab-232)	1043	1176	700	892.5	738.5	891	694.5	945	526.5	720.5		0.0705073	0.0252538	0.0848528	0.106957	0.136921	0.00158722	0.170031	0.065847	0.0550643	0.413174		0.459877	0.5376	0.511883	0.803692	0.7385	0.391047	0.553386	0.717268	0.428571	0.529196
AurB (Phospho-Thr232)	1.02756	0.921389	1.62582	1.50349	0.734527	0.948913	1.38974	0.884561	1.08242		AurB (Phospho-Thr232)	1066.5	1057	592.5	849	707	787	560	861	511	693		0.0895072	0.0976704	0.0990546	0.00499722	0.204031	0.109615	0.0378807	0.121547	0.00553508	0.0836692		0.470238	0.4832	0.433272	0.76452	0.707	0.345403	0.446215	0.65351	0.415954	0.508997
AurB (Phospho-Tyr12)	1.03353	0.902937	1.61857	1.52735	0.784819	0.954532	1.38833	0.948475	1.13609		AurB (Phospho-Tyr12)	1108.5	1105	603.5	878.5	746.5	874	585.5	894	569.5	756		0.0963222	0.0780697	0.123026	0.20364	0.188499	0.158573	0.0446848	0.204064	0.0782225	0.0804381		0.488757	0.505143	0.441316	0.791085	0.7465	0.383586	0.466534	0.678558	0.463573	0.55527
AurB/C (Ab-202/175)	1.19872	1.08245	1.78205	1.67991	0.869639	1.18947	1.66248	0.978496	1.29215		AurB/C (Ab-202/175)	1357.5	1569.5	886	1184.5	1005.5	1186	893.5	1311	719.5	1053		0.004688	0.0274823	0.0830012	0.035221	0.0921243	0.00953938	0.19389	0.0647237	0.0520871	0.365305		0.598545	0.717486	0.647898	1.06664	1.0055	0.520518	0.711952	0.995066	0.585674	0.773412
AXL (Phospho-Tyr691)	1.21851	1.04883	1.71087	1.74064	0.794172	0.862708	1.87828	0.766846	0.877435		AXL (Phospho-Tyr691)	1580.5	1857.5	999.5	1324	1213	1261	754.5	1724.5	656.5	832.5		0.0711357	0.0711865	0.00212238	0.129245	0.0186541	0.180562	0.0984045	0.046334	0.175565	0.10957		0.696869	0.849143	0.730896	1.19226	1.213	0.553434	0.601195	1.30892	0.534392	0.611458
BAD (Ab-112)	1.05686	0.93879	1.3988	1.43503	0.793729	1.02478	1.44366	0.731131	0.870003		BAD (Ab-112)	1964.5	2002.5	1112	1345.5	1243	1566.5	1114	1647.5	778	1026		0.116261	0.178322	0.0826654	0.0362619	0.0728155	0.0510074	0.12568	0.0630924	0.0581682	0.17781		0.866182	0.915429	0.813163	1.21162	1.243	0.687514	0.887649	1.25047	0.633293	0.753581
BAD (Ab-134)	1.01435	0.91376	1.4589	1.74434	0.95006	1.18445	1.50489	0.752572	0.779323		BAD (Ab-134)	1570	1536	865	1121.5	1207.5	1498.5	1029	1372.5	640	734.5		0.0243209	0.161125	0.0261589	0.0573756	0.2805	0.129766	0.244636	0.0334878	0.00883883	0.0240676		0.69224	0.702171	0.632541	1.00991	1.2075	0.65767	0.81992	1.04175	0.520961	0.539479
BAD (Ab-136)	1.06721	0.914892	1.38088	1.54833	0.826439	1.14238	1.40079	0.729821	0.851356		BAD (Ab-136)	1602.5	1649.5	884	1083.5	1094	1330.5	1013	1304	633.5	819		0.116049	0.168471	0.100787	0.137701	0.138319	0.0802504	0.174508	0.0574795	0.0390667	0.177856		0.70657	0.754057	0.646435	0.975687	1.094	0.583937	0.807171	0.989753	0.51567	0.601542
BAD (Ab-155)	1.09055	0.955827	1.48028	1.49579	0.931368	1.08604	1.59474	0.747914	0.844366		BAD (Ab-155)	1562.5	1643.5	900.5	1132.5	1030.5	1462	939	1447.5	633	792		0.112685	0.192319	0.106007	0.0393357	0.0391122	0.164443	0.120487	0.0669248	0.127346	0.189276		0.688933	0.751314	0.658501	1.01981	1.0305	0.64165	0.748207	1.09867	0.515263	0.581711
BAD (Ab-91/128)	1.66163	0.975913	1.65497	1.69051	0.927428	0.969994	2.26506	0.781705	1.04735		BAD (Ab-91/128)	1054.5	1690	620.5	854.5	786	982.5	566	1387.5	446.5	663		0.175016	0.107949	0.201705	0.0918535	0.170929	0.0741293	0.174903	0.0698188	0.0680976	0.407413		0.464947	0.772571	0.453748	0.769473	0.786	0.431205	0.450996	1.05313	0.363451	0.486963
BAD (Phospho-Ser112)	0.786841	2.03277	1.62906	1.63992	2.01246	2.63988	1.186	1.80417	2.12584		BAD (Phospho-Ser112)	2594.5	1969	3180	2069.5	1876	5245.5	3790	1787.5	2535.5	3311		0.261367	0.122101	0.473183	0.30512	0.517138	0.0052573	0.232468	0.235373	0.0811548	0.0905507		1.14396	0.900114	2.32541	1.86357	1.876	2.30217	3.01992	1.35674	2.0639	2.43188
BAD (Phospho-Ser134)	1.20847	0.966943	1.75274	1.7486	0.85054	0.96596	1.61626	0.859357	0.901278		BAD (Phospho-Ser134)	1072	1249.5	625	920	826.5	916	573	1006.5	499	580		0.01715	0.151098	0.0995606	0.0553388	0.103521	0.0432292	0.101192	0.131375	0.127534	0.295034		0.472663	0.5712	0.457038	0.828456	0.8265	0.402019	0.456574	0.763947	0.406186	0.426001
BAD (Phospho-Ser136)	1.49545	1.06643	1.68639	1.59541	0.937333	1.1633	1.86056	0.782961	0.695941		BAD (Phospho-Ser136)	1423	2052.5	915	1175	1001	1340	916	1538	603.5	594.5		0.162987	0.0892281	0.149922	0.160077	0.0226048	0.0401046	0.149758	0.117698	0.13943	0.0582813		0.627425	0.938286	0.669104	1.05808	1.001	0.588106	0.72988	1.16736	0.491249	0.436651
BAD (Phospho-Ser155)	1.17449	1.12697	1.67356	1.20289	1.01958	0.857025	1.57649	0.749444	0.670651		BAD (Phospho-Ser155)	1193.5	1352	811	978	633	1222.5	566	1093	484.5	480.5		0.115531	0.0460247	0.120321	0.0939917	0.399912	0.341841	0.0649639	0.0349348	0.0598377	0.21044		0.526235	0.618057	0.593053	0.880684	0.633	0.536537	0.450996	0.829602	0.394383	0.35292
BAD (Phospho-Ser91/128)	1.18466	1.0157	1.74035	1.59732	0.794659	0.948646	1.44809	0.85847	0.920349		BAD (Phospho-Ser91/128)	1143	1306	700	974	805	912.5	600	961.5	531.5	631.5		0.0334066	0.13644	0.0242437	0.0493668	0.154597	0.0658675	0.0612826	0.0816317	0.0651895	0.357192		0.503968	0.597029	0.511883	0.877082	0.805	0.400483	0.478088	0.729791	0.432641	0.463827
BAX (Ab-167)	1.13566	0.997709	1.40928	1.49218	0.926249	1.07234	1.42307	0.867426	0.900039		BAX (Ab-167)	1526	1671.5	918	1053	1004	1420	905.5	1261.5	717	824.5		0.103795	0.196712	0.110919	0.0349189	0.0338059	0.122499	0.108545	0.00840793	0.0019724	0.131216		0.67284	0.764114	0.671298	0.948222	1.004	0.623217	0.721514	0.957495	0.583639	0.605582
BAX (Phospho-Thr167)	0.975449	0.769536	1.33704	1.22063	0.814015	1.05579	1.3156	0.671066	0.674356		BAX (Phospho-Thr167)	1597	1502.5	741	1045.5	859.5	1306	933	1220.5	580.5	646.5		0.0708435	0.084241	0.0534386	0.0804837	0.117645	0.0281543	0.150061	0.0434519	0.0596869	0.254843		0.704145	0.686857	0.541865	0.941468	0.8595	0.573184	0.743426	0.926376	0.472527	0.474844
BCL-2 (Ab-56)	1.12044	0.915605	1.40668	1.47896	1.01233	1.14293	1.42856	0.753842	0.992449		BCL-2 (Ab-56)	1704.5	1842	941	1174	1111.5	1733.5	1078	1414.5	696	1015.5		0.0112009	0.142036	0.0736413	0.0542075	0.0413513	0.0713837	0.167921	0.00949808	0.107692	0.202627		0.751543	0.842057	0.688117	1.05718	1.1115	0.760808	0.858964	1.07362	0.566545	0.745869
BCL-2 (Ab-69)	1.05532	0.767741	1.30153	1.28593	0.754951	0.861828	1.28824	0.663181	0.757539		BCL-2 (Ab-69)	1287.5	1310.5	596	820.5	730	976.5	614	963.5	462.5	585.5		0.0335018	0.203418	0.154235	0.0008618	0.0678048	0.0905155	0.00921312	0.00660505	0.0412797	0.16787		0.567681	0.599086	0.435832	0.738856	0.73	0.428571	0.489243	0.731309	0.376475	0.43004
BCL-2 (Ab-70)	1.08816	0.853112	1.22382	1.52119	0.874327	0.931194	1.29504	0.636378	0.802514		BCL-2 (Ab-70)	1685.5	1769	867	1010	1130.5	1480.5	868.5	1268	581	812		0.205986	0.139902	0.0440413	0.0882133	0.0331505	0.133254	0.158763	0.017845	0.0803254	0.245572		0.743166	0.808686	0.634004	0.9095	1.1305	0.64977	0.692032	0.962429	0.472934	0.596401
BCL-2 (Phospho-Ser70)	1.6824	1.11514	1.93244	1.56615	0.990957	0.865188	2.08484	0.759213	0.775818		BCL-2 (Phospho-Ser70)	1459	2367.5	981	1380.5	1007.5	1452.5	698.5	1767	600	679.5		0.45945	0.191449	0.105237	0.124467	0.0231608	0.0121705	0.104269	0.366559	0.00471405	0.0801284		0.643298	1.08229	0.717367	1.24313	1.0075	0.637481	0.556574	1.34118	0.4884	0.499082
BCL-2 (Phospho-Ser87)	1.03043	0.931704	1.47354	1.32132	0.752149	0.919622	1.35013	0.698136	0.654385		BCL-2 (Phospho-Ser87)	1465	1456	823	1057	853.5	1107	745.5	1149	554	575.5		0.081088	0.0446798	0.0326489	0.00401385	0.00248544	0.111144	0.129945	0.00492328	0.0306328	0.141298		0.645944	0.6656	0.601828	0.951824	0.8535	0.485846	0.594024	0.872106	0.450956	0.422696
BCL-2 (Phospho-Thr56)	1.11898	0.945987	1.31514	1.20735	0.654863	0.981511	1.47856	0.696551	0.838715		BCL-2 (Phospho-Thr56)	1577	1702	899.5	1015.5	839.5	1037.5	856.5	1354.5	595	794		0.0520129	0.19111	0.0605305	0.155278	0.182778	0.00340774	0.00577904	0.109107	0.0404061	0.304572		0.695326	0.778057	0.65777	0.914453	0.8395	0.455343	0.68247	1.02808	0.48433	0.58318
BCL-2 (Phospho-Thr69)	1.45046	1.04448	1.75918	1.53463	0.886796	1.25698	1.82111	0.836913	1.04187		BCL-2 (Phospho-Thr69)	1269.5	1776	799.5	1093.5	859	1131	883	1343	575.5	794		0.0562566	0.111481	0.124706	0.0303923	0.0411587	0.147548	0.0224224	0.0315908	0.143756	0.0641205		0.559744	0.811886	0.584644	0.984692	0.859	0.496379	0.703586	1.01935	0.468457	0.58318
BCL-6 (Ab-333)	0.934665	0.534394	1.24211	0.984969	0.623088	0.741836	1.17902	0.579258	0.665657		BCL-6 (Ab-333)	2248.5	2027	724.5	1367.5	976.5	1407.5	923	1540	705.5	898.5		0.0147805	0.0397682	0.129807	0.259057	0.338166	0.302938	0.381516	0.406816	0.0110251	0.247901		0.991402	0.926629	0.529799	1.23143	0.9765	0.617731	0.735458	1.16888	0.574278	0.659934
BCL-XL (Ab-47)	0.648007	1.21115	1.11481	0.827808	0.919312	0.970892	0.537765	0.595593	0.697951		BCL-XL (Ab-47)	9001.5	5626	6573.5	4913.5	3285.5	8313.5	4836	2812	2904	3771.5		0.109112	0.309186	0.315286	0.167369	0.0497159	0.0519688	0.140369	0.0497892	0.000486988	0.267919		3.96892	2.57189	4.80695	4.42458	3.2855	3.64867	3.85339	2.13435	2.36386	2.77011
BCL-XL (Phospho-Ser62)	1.10446	1.19209	1.57717	1.41503	0.952509	1.40014	1.53664	1.13474	1.32592		BCL-XL (Phospho-Ser62)	3563	3795.5	2561	2751.5	2223	3409.5	2760.5	3180.5	2190	2836		0.0468361	0.284855	0.0325805	0.158049	0.00636173	0.0089179	0.140115	0.121612	0.10655	0.214925		1.57099	1.73509	1.87276	2.47771	2.223	1.49638	2.1996	2.41404	1.78266	2.083
BCL-XL (Phospho-Thr47)	1.3297	1.18334	1.7758	1.92326	0.96553	1.07798	1.85313	0.947077	0.937851		BCL-XL (Phospho-Thr47)	1000	1282.5	713.5	869.5	848	970	596.5	1076.5	513	563		0.0325269	0.0788431	0.0307222	0.0512337	0.0817175	0.0189534	0.0509733	0.0400683	0.0385945	0.346646		0.440917	0.586286	0.521755	0.782981	0.848	0.425719	0.475299	0.817078	0.417582	0.413515
BCR (Ab-177)	1.45198	1.26646	2.08396	2.2521	1.13872	1.5101	2.23146	1.08687	1.1951		BCR (Ab-177)	1569.5	2198	1198.5	1601.5	1558.5	1795.5	1311.5	2034.5	924	1126		0.00585689	0.0682014	0.0442495	0.0313485	0.0449173	0.0665559	0.125624	0.0142499	0.0642824	0.14318		0.692019	1.0048	0.876417	1.44214	1.5585	0.788018	1.04502	1.54421	0.752137	0.827029
BCR (Ab-360)	1.22719	1.02903	1.91174	1.71463	0.905272	1.07321	1.64572	0.919772	1.03016		BCR (Ab-360)	977.5	1157	606.5	915	739	889	580.5	934.5	487	604.5		0.117911	0.0220016	0.0897728	0.0540956	0.183714	0.128854	0.0694317	0.194464	0.0145196	0.305302		0.430996	0.528914	0.44351	0.823953	0.739	0.390169	0.46255	0.709298	0.396418	0.443996
BCR (Phospho-Tyr177)	1.04618	0.967355	1.98487	1.27899	0.658344	0.902905	1.66955	0.656194	0.885419		BCR (Phospho-Tyr177)	1990.5	2008.5	1161	1934.5	1122.5	1316.5	994.5	1930.5	707.5	1058		0.13961	0.115827	0.511602	0.193362	0.164414	0.0499513	0.167089	0.345404	0.120933	0.165749		0.877646	0.918171	0.848995	1.74201	1.1225	0.577792	0.79243	1.46528	0.575906	0.777084
BCR (Phospho-Tyr360)	0.938427	0.80735	1.50161	1.3148	0.79547	0.967517	1.40264	0.736776	0.718031		BCR (Phospho-Tyr360)	1533.5	1388	746.5	1127.5	889	1225.5	821	1249.5	612	661		0.0733159	0.0835486	0.220704	0.0294758	0.116128	0.0467366	0.105076	0.101298	0.0161756	0.21609		0.676146	0.634514	0.545887	1.01531	0.889	0.537854	0.654183	0.948387	0.498168	0.485494
Beta actin	0.959976	1.27577	1.45211	2.37152	0.941736	1.23399	1.16659	1.61892	1.29338		Beta actin	45757.5	42367	35198	32534	47846	43291	31244.5	31009	40125.5	35527.5		0.020383	0.0145203	0.0257546	0.0991523	0.0722684	0.0646165	0.151427	0.00602006	0.113048	0.080707		20.1753	19.3678	25.7389	29.2967	47.846	18.9998	24.896	23.5362	32.6622	26.0944
BID (Ab-78)	1.07623	1.36751	1.40543	1.36093	0.829371	1.10192	1.14746	0.895836	1.32609		BID (Ab-78)	3405.5	3535	2808	2343.5	2043.5	2837.5	2076.5	2270	1652.5	2711		0.0346753	0.0272041	0.126917	0.0232333	0.122148	0.204095	0.178096	0.0286581	0.233206	0.292128		1.50154	1.616	2.05338	2.11031	2.0435	1.24534	1.65458	1.72296	1.34514	1.99119
BID (Phospho-Ser78)	1.03112	0.925252	1.6656	1.56003	0.858971	0.95283	1.54047	0.925756	0.856272		BID (Phospho-Ser78)	1550.5	1542	865	1264.5	1066.5	1338	817.5	1387.5	777.5	797		0.150041	0.0320995	0.0294287	0.107925	0.0961373	0.0718733	0.0216241	0.0178369	0.0300122	0.125984		0.683642	0.704914	0.632541	1.13868	1.0665	0.587228	0.651394	1.05313	0.632886	0.585384
BIM (Ab-69/65)	1.14312	0.962157	1.41769	1.55564	0.872618	1.33027	1.60108	0.69239	0.846344		BIM (Ab-69/65)	1394.5	1537.5	809	968	956.5	1222.5	1026.5	1297	523	708.5		0.147557	0.0952007	0.0769164	0.156323	0.0820584	0.103535	0.336849	0.00436149	0.00270404	0.340329		0.614859	0.702857	0.59159	0.871679	0.9565	0.536537	0.817928	0.98444	0.425722	0.520382
BIM (Phospho-Ser69/65)	1.10425	1.1352	1.5019	1.70207	0.743572	1.30228	1.87508	0.706667	1.0554		BIM (Phospho-Ser69/65)	1591	1694.5	1089	1170	1194	1188.5	1146.5	1733	609	1008		0.158221	0.264982	0.101294	0.0701063	0.202538	0.0208235	0.0659925	0.0603877	0.125398	0.23009		0.701499	0.774629	0.796344	1.05358	1.194	0.521615	0.913546	1.31537	0.495726	0.74036
BLNK (Ab-96)	1.10836	0.829932	1.61003	1.41522	0.859946	1.40356	1.39696	1.26424	1.34661		BLNK (Ab-96)	3042.5	3252.5	1522.5	2398.5	1898.5	2628.5	2363	2469	2083.5	2459.5		0.0792517	0.136747	0.195528	0.14888	0.250663	0.232698	0.00538634	0.0240571	0.503985	0.618413		1.34149	1.48686	1.11335	2.15984	1.8985	1.15361	1.88287	1.874	1.69597	1.80646
BLNK (Phospho-Tyr84)	1.14065	0.87293	1.5566	1.36116	0.818239	0.861039	1.52704	0.74627	0.700624		BLNK (Phospho-Tyr84)	1253	1378.5	659.5	955	752	1030	597	1111.5	506.5	527		0.0395032	0.0507824	0.0353821	0.010366	0.0921496	0.100231	0.0236887	0.117692	0.12425	0.0536703		0.552469	0.630171	0.482267	0.859973	0.752	0.452052	0.475697	0.843643	0.412291	0.387073
BLNK (Phospho-Tyr96)	0.92306	0.978393	1.69647	1.09545	0.774843	1.19901	1.72942	0.895693	1.23649		BLNK (Phospho-Tyr96)	1618	1440.5	954.5	1344	781.5	1259.5	1073.5	1625.5	785	1201		0.052443	0.221385	0.29114	0.258852	0.0407163	0.0533348	0.411683	0.328432	0.00180155	0.319111		0.713404	0.658514	0.697989	1.21027	0.7815	0.552776	0.855378	1.23378	0.638991	0.882115
B-RAF (Ab-446)	1.05903	0.927449	1.52797	1.34502	0.886769	0.857298	1.23745	0.874911	0.806908		B-RAF (Ab-446)	2098.5	2143.5	1173.5	1570	1244.5	1869.5	995.5	1508.5	994.5	1016.5		0.192403	0.0801619	0.0958074	0.0495425	0.0926142	0.0661908	0.0745818	0.129843	0.249567	0.3819		0.925265	0.979886	0.858135	1.41378	1.2445	0.820496	0.793227	1.14497	0.809524	0.746603
B-RAF (Ab-598)	1.12453	1.48074	1.22259	1.08943	0.938972	1.40576	1.15317	1.49865	2.05657		B-RAF (Ab-598)	11079.5	12017	9892	6632.5	5322	10451.5	8618.5	7422	8994	13678.5		0.109581	0.274911	0.425036	0.0397664	0.0308246	0.0190113	0.37388	0.0291531	0.0655689	0.0159737		4.88514	5.49349	7.23364	5.97253	5.322	4.58701	6.86733	5.6334	7.32112	10.0466
B-RAF (Ab-601)	1.1458	0.92949	1.41018	1.50618	0.92174	1.03002	1.4339	0.862215	0.91589		B-RAF (Ab-601)	1365	1508.5	765	942.5	906.5	1264	778	1137	637.5	750.5		0.0248653	0.068906	0.0425188	0.0112537	0.0787841	0.129785	0.074528	0.0186572	0.0876258	0.16865		0.601852	0.6896	0.559415	0.848717	0.9065	0.554751	0.61992	0.862998	0.518926	0.55123
B-RAF (Phospho-Ser446)	1.18442	1.15848	1.52786	1.05776	0.864268	1.01327	1.79843	0.994126	0.938063		B-RAF (Phospho-Ser446)	1643.5	1877.5	1148	1229.5	766.5	1427	921.5	1717	885	925.5		0.175109	0.337829	0.0418844	0.189214	0.273987	0.241814	0.326121	0.0107075	0.00958789	0.454596		0.724647	0.858286	0.839488	1.10716	0.7665	0.626289	0.734263	1.30323	0.720391	0.679765
B-RAF (Phospho-Ser601)	1.4968	1.23967	1.67268	1.98586	1.07139	1.20703	1.93283	1.08916	1.28249		B-RAF (Phospho-Ser601)	936.5	1352	700	767	820	1008	625.5	1051.5	552.5	721		0.0807906	0.0313805	0.00404061	0.105098	0.0620874	0.00561196	0.0825241	0.123063	0.0575924	0.16084		0.412919	0.618057	0.511883	0.69068	0.82	0.442396	0.498406	0.798102	0.449735	0.529563
B-RAF (Phospho-Thr598)	1.26123	1.10808	1.61536	1.70396	0.919957	1.04211	1.60148	0.912624	1.05854		B-RAF (Phospho-Thr598)	1148	1396.5	767	908	862.5	1061	662	1068	567.5	729.5		0.0258698	0.00658245	0.0184382	0.0498401	0.0942809	0.0453188	0.0704971	0.0595877	0.0884662	0.231663		0.506173	0.6384	0.560878	0.81765	0.8625	0.465657	0.52749	0.810626	0.461945	0.535806
BRCA1 (Ab-1457)	1.35815	0.737112	1.91597	1.31235	1.20832	0.894408	1.93073	0.839832	0.913657		BRCA1 (Ab-1457)	1624.5	2128	722	1524	940	1972	804	1822	739	891		0.225038	0.14089	0.01567	0.00463981	0.0346031	0.000717147	0.0439743	0.0714092	0.107166	0.00476166		0.71627	0.9728	0.527971	1.37235	0.94	0.865482	0.640637	1.38292	0.601547	0.654425
BRCA1 (Ab-1524)	0.901523	1.1148	1.3448	1.25911	0.791953	1.00328	1.144	1.07141	0.949968		BRCA1 (Ab-1524)	4269	3712	2869.5	2811	2370	3396.5	2370	2837	2477.5	2434.5		0.0281584	0.0811496	0.0386882	0.025155	0.0298357	0.104718	0.096071	0.0134592	0.10075	0.120538		1.88228	1.69691	2.09835	2.53129	2.37	1.49067	1.88845	2.15332	2.01669	1.7881
BRCA1 (Phospho-Ser1423)	0.904738	0.943496	0.973049	1.10472	0.847147	1.2307	0.978422	0.941402	1.33043		BRCA1 (Phospho-Ser1423)	5868.5	5121	3338.5	2796	2858.5	4994.5	3996.5	3335.5	2992.5	4687		0.250744	0.181989	0.0794264	0.144153	0.161533	0.165787	0.0631645	0.22959	0.419893	0.0787518		2.58752	2.34103	2.44132	2.51778	2.8585	2.19201	3.18446	2.53169	2.4359	3.44253
BRCA1 (Phospho-Ser1457)	1.38959	1.09416	1.60588	1.85608	0.782679	0.909461	1.70652	0.887466	0.707626		BRCA1 (Phospho-Ser1457)	1153.5	1546	761	907	944	907	580.5	1143.5	554.5	490		0.00061301	0.0530559	0.0148669	0.0717242	0.100373	0.135652	0.171752	0.0414308	0.00127522	0.147194		0.508598	0.706743	0.55649	0.816749	0.944	0.398069	0.46255	0.867932	0.451363	0.359897
BRCA1 (Phospho-Ser1524)	1.23205	1.23997	1.81309	1.65551	0.856299	1.03393	1.55286	0.99435	0.888432		BRCA1 (Phospho-Ser1524)	1327.5	1577.5	992.5	1178.5	969	1142	759.5	1197.5	715	708		0.025035	0.0416868	0.0733824	0.124201	0.105081	0.00247673	0.00465508	0.0927063	0.0415363	0.0978764		0.585317	0.721143	0.725777	1.06123	0.969	0.501207	0.605179	0.908918	0.582011	0.520015
Breast tumor kinase (Phospho-Tyr447)	0.81598	0.734741	1.31532	1.19065	0.629154	0.721139	1.12411	0.8488	0.680675		Breast tumor kinase (Phospho-Tyr447)	1671.5	1315.5	740.5	1076.5	877.5	1056.5	667	1091.5	768.5	683		0.180637	0.068265	0.184297	0.0361271	0.147465	0.0354725	0.0402849	0.00194349	0.157339	0.182212		0.736993	0.601371	0.541499	0.969383	0.8775	0.463682	0.531474	0.828463	0.62556	0.501653
BTK (Ab-223)	1.60302	1.14346	1.73834	1.52034	1.1805	1.32898	1.75244	0.756509	0.814233		BTK (Ab-223)	1360.5	2103.5	938	1158	912	1613.5	1000.5	1385	557.5	665		0.0867966	0.0944602	0.0497538	0.151436	0.195385	0.0617924	0.0233229	0.0929194	0.0418556	0.348768		0.599868	0.9616	0.685923	1.04277	0.912	0.708141	0.797211	1.05123	0.453805	0.488432
BTK (Phospho-Tyr223)	1.29693	1.43594	1.2204	1.31677	1.02827	1.54058	1.14752	1.74101	1.46837		BTK (Phospho-Tyr223)	7690.5	9620	6658.5	4595.5	4465	7944.5	6556	5126.5	7252.5	6779		0.466807	0.129367	0.367545	0.100784	0.33542	0.0689795	0.22542	0.255312	0.473939	0.105977		3.39087	4.39771	4.8691	4.13823	4.465	3.48672	5.2239	3.89108	5.90354	4.97907
BTK (Phospho-Tyr551)	1.1232	0.980391	1.73279	1.82589	1.03759	1.14577	1.63252	0.868196	1.02692		BTK (Phospho-Tyr551)	1026	1111.5	606.5	870.5	826	1069.5	650.5	973	482.5	632.5		0.0482432	0.125326	0.110759	0.0609225	0.0582122	0.138182	0.103267	0.0872074	0.0600858	0.148688		0.452381	0.508114	0.44351	0.783881	0.826	0.469388	0.518327	0.73852	0.392755	0.464561
c-Abl (Ab-412)	1.08433	1.58032	1.29471	1.32533	1.14182	1.50343	1.2659	1.3435	1.47085		c-Abl (Ab-412)	3076	3217	2931	1950	1797.5	3528.5	2559	2262	2238.5	2716		0.144364	0.0866024	0.0714103	0.0166805	0.0475994	0.143686	0.271348	0.00312602	0.273872	0.48581		1.35626	1.47063	2.14333	1.75597	1.7975	1.54861	2.03904	1.71689	1.82214	1.99486
c-Abl (Phospho-Tyr245)	1.27414	1.10735	1.6309	1.62593	0.734866	0.86325	1.81602	0.950195	1.05821		c-Abl (Phospho-Tyr245)	1310.5	1610.5	875	1046.5	939.5	967.5	626	1382.5	674.5	832.5		0.0620506	0.0461013	0.0113137	0.0195949	0.143755	0.184908	0.0700329	0.126333	0.25265	0.321914		0.577822	0.736229	0.639854	0.942368	0.9395	0.424621	0.498805	1.04934	0.549044	0.611458
c-Abl (Phospho-Tyr412)	1.44156	1.02384	1.88544	1.44226	1.16577	1.42304	1.83496	0.815908	1.15806		c-Abl (Phospho-Tyr412)	1425.5	1982	880	1316	906.5	1669.5	1122.5	1519.5	630	991		0.16419	0.0792017	0.0208918	0.00752241	0.0725438	0.062261	0.0674035	0.0963285	0.1504	0.251162		0.628527	0.906057	0.64351	1.18505	0.9065	0.732719	0.894422	1.15332	0.512821	0.727874
Calmodulin (Ab-79/81)	1.62926	2.45042	1.70857	1.42544	1.80907	1.42601	1.91793	2.0824	1.22588		Calmodulin (Ab-79/81)	1410.5	2216.5	2084	1180	886.5	2563.5	1113	1571.5	1591	1038		0.113799	0.27021	0.685391	0.0551304	0.00398819	0.609323	0.138499	0.199331	0.787551	0.256139		0.621914	1.01326	1.52395	1.06258	0.8865	1.12508	0.886853	1.19279	1.29508	0.762394
Calmodulin (Phospho-Thr79/Ser81)	1.3511	1.02344	1.89937	1.70771	0.877564	0.976598	1.60095	0.939705	0.901063		Calmodulin (Phospho-Thr79/Ser81)	971.5	1266	599.5	903.5	731.5	856.5	525	903.5	494.5	525.5		0.0400318	0.00558536	0.123847	0.132265	0.097632	0.0536625	0.061956	0.154178	0.147284	0.372728		0.428351	0.578743	0.438391	0.813597	0.7315	0.375905	0.418327	0.685769	0.402523	0.385971
Calsenilin/KCNIP3 (Ab-63)	0.83719	1.2208	1.37619	1.96292	0.837821	1.25388	1.27985	1.56309	1.49898		Calsenilin/KCNIP3 (Ab-63)	14273.5	11525.5	10506.5	9618	12353.5	12014	9903.5	10612	12085	12844		0.0658384	0.0846037	0.126999	0.0623442	0.0621047	0.030841	0.0391984	0.0291851	0.0808624	0.140056		6.29343	5.2688	7.683	8.66096	12.3535	5.27277	7.89124	8.05465	9.8372	9.43371
Calsenilin/KCNIP3 (Phospho-Ser63)	1.09999	1.38203	1.61959	1.59459	1.05329	1.42624	1.35079	1.22647	1.17617		Calsenilin/KCNIP3 (Phospho-Ser63)	4865	5161.5	4054	3858	3420.5	5148	3839.5	3817.5	3232	3435		0.0101742	0.0119187	0.011163	0.0516859	0.205279	0.0107137	0.0583807	0.00388978	0.06651	0.107456		2.14506	2.35954	2.96453	3.47411	3.4205	2.25938	3.05936	2.89753	2.63085	2.52295
CaMK1-alpha (Ab-177)	1.24759	1.07091	1.72084	1.56439	0.892609	0.96869	1.63217	0.807428	0.758368		CaMK1-alpha (Ab-177)	1089.5	1311	703.5	918	751.5	977	584	1033	476.5	496		0.0993	0.102479	0.107549	0.0169459	0.0555147	0.0303976	0.0024216	0.0314878	0.072714	0.310785		0.480379	0.599314	0.514442	0.826655	0.7515	0.428791	0.465339	0.784061	0.387871	0.364304
CaMK1-alpha (Phospho-Thr177)	1.15663	1.0773	1.87614	1.84753	1.2034	1.29167	1.94269	1.07372	1.06664		CaMK1-alpha (Phospho-Thr177)	1081.5	1206.5	702.5	993.5	881	1307.5	773	1220.5	629	692.5		0.0934963	0.00175824	0.222449	0.05338	0.154103	0.0351525	0.157338	0.038817	0.233829	0.219535		0.476852	0.551543	0.513711	0.894642	0.881	0.573842	0.615936	0.926376	0.512007	0.50863
CaMK2 alpha/beta/delta (Phospho-Thr305)	0.969593	1.26625	1.59579	1.50909	1.00969	1.05556	1.42649	1.00264	1.10665		CaMK2 alpha/beta/delta (Phospho-Thr305)	1427	1334.5	1089.5	1115	949.5	1447.5	833.5	1182.5	775	948		0.0168477	0.0439789	0.421214	0.126835	0.105005	0.00635053	0.00593851	0.230221	0.155107	0.33416		0.629189	0.610057	0.796709	1.00405	0.9495	0.635286	0.664143	0.897533	0.630851	0.696291
CaMK2A (Ab-286)	1.29757	0.980099	1.46719	1.34944	0.960918	1.18037	1.50438	0.820651	0.878835		CaMK2A (Ab-286)	2974	3722	1757.5	2136.5	1769.5	2871	1942.5	2599	1322	1569		0.0599162	0.171742	0.0293706	0.146618	0.116286	0.16009	0.100833	0.0429869	0.0192556	0.264095		1.31129	1.70149	1.28519	1.92391	1.7695	1.26004	1.54781	1.97268	1.07611	1.15241
CaMK2A (Phospho-Thr286)	1.30677	1.20132	1.60926	2.01023	0.913498	0.987123	1.95214	0.890977	0.864695		CaMK2A (Phospho-Thr286)	1179	1486	854	929	1045	1082	644	1337	569	612		0.00719702	0.0618599	0.0529916	0.00456689	0.0757856	0.033983	0.0966233	0.131161	0.096932	0.335067		0.519841	0.679314	0.624497	0.83656	1.045	0.474874	0.513147	1.0148	0.463166	0.449504
CaMK2-beta/gamma/delta (Ab-287)	0.771588	1.01315	1.40679	1.50035	1.01664	1.08744	1.00241	1.30678	1.27112		CaMK2-beta/gamma/delta (Ab-287)	6229.5	4636	3805.5	4291	4121	6362.5	3748.5	3627.5	4409.5	4753.5		0.102499	0.079008	0.511168	0.0975547	0.00274538	0.138587	0.109221	0.0598434	0.0906033	0.267908		2.74669	2.11931	2.78282	3.86403	4.121	2.79241	2.98685	2.75332	3.58934	3.49137
CaMK2-beta/gamma/delta (Phospho-Thr287)	1.19222	0.900596	1.41719	1.12274	0.786234	0.91734	1.54485	0.762409	0.691791		CaMK2-beta/gamma/delta (Phospho-Thr287)	1511	1737.5	820.5	1048.5	748	1193.5	767	1356	624	627.5		0.10857	0.0280808	0.0956598	0.0155112	0.223098	0.00414725	0.0608462	0.0709193	0.0883883	0.0349328		0.666226	0.794286	0.6	0.944169	0.748	0.52381	0.611155	1.02922	0.507937	0.460889
CaMK4 (Ab-196/200)	1.11144	1.00147	1.5157	1.5971	0.819939	0.935913	1.55095	0.74265	0.722432		CaMK4 (Ab-196/200)	1146	1228.5	692	850.5	807	944	593.5	1032.5	461	497		0.134511	0.116844	0.120576	0.0956111	0.00700973	0.0164792	0.0274026	0.0349273	0.0705573	0.264632		0.505291	0.5616	0.506033	0.765871	0.807	0.414308	0.472908	0.783681	0.375254	0.365039
CaMK4 (Phospho-Thr196/200)	1.3047	1.16954	1.95631	1.88204	0.933073	1.03267	2.23974	0.986647	1.10833		CaMK4 (Phospho-Thr196/200)	878.5	1105.5	619.5	841.5	729	823.5	502	1143	469.5	584.5		0.0217324	0.00575664	0.163222	0.0613414	0.0853572	0.0111626	0.0253544	0.486252	0.0617495	0.274616		0.387346	0.505371	0.453016	0.757767	0.729	0.361422	0.4	0.867552	0.382173	0.429306
Caspase 1 (Ab-376)	1.02648	1.21078	1.59007	1.57062	0.870323	1.15182	1.40842	1.08633	1.24893		Caspase 1 (Ab-376)	2411.5	2387.5	1760.5	1877.5	1670	2108.5	1537	1973	1419	1808		0.0876736	0.0441294	0.00120495	0.0282466	0.0618189	0.0446029	0.204265	0.0673776	0.117602	0.193985		1.06327	1.09143	1.28739	1.69068	1.67	0.92539	1.2247	1.49753	1.15507	1.32795
Caspase 1 (Phospho-Ser376)	1.17283	0.879313	1.67794	1.55662	0.741256	1.0069	1.76963	0.965728	1.20118		Caspase 1 (Phospho-Ser376)	1482.5	1677	786	1218	1017.5	1104	826	1524	775.5	1069		0.00715454	0.305274	0.0341858	0.0464438	0.0674097	0.166529	0.107864	0.172601	0.101211	0.244742		0.65366	0.766629	0.574771	1.0968	1.0175	0.484529	0.658167	1.15674	0.631258	0.785163
Caspase 2 (Ab-157)	1.66327	1.0994	1.61655	1.56044	0.98558	1.13471	1.53988	0.85984	1.12231		Caspase 2 (Ab-157)	1014.5	1627.5	672.5	803	698	1004.5	637	907.5	472.5	683.5		0.020213	0.0360614	0.038904	0.0352233	0.0445741	0.0584269	0.0821443	0.0740222	0.0374131	0.361054		0.44731	0.744	0.491773	0.723098	0.698	0.44086	0.50757	0.688805	0.384615	0.50202
Caspase 2 (Phospho-Ser157)	1.28236	0.818828	1.56102	1.51972	0.781144	0.895778	1.63625	0.735271	0.904876		Caspase 2 (Phospho-Ser157)	1273	1574.5	628.5	973	853	999	631	1210	507	691.5		0.121091	0.117215	0.0686293	0.0130811	0.0845544	0.0169876	0.23757	0.0911642	0.117154	0.322109		0.561287	0.719771	0.459598	0.876182	0.853	0.438446	0.502789	0.918406	0.412698	0.507896
Caspase 3 (Ab-150)	1.04402	0.894063	1.38086	1.43875	0.780114	0.838767	1.4459	0.751112	0.735703		Caspase 3 (Ab-150)	934	940.5	503.5	631.5	592.5	732	433.5	784.5	380	412.5		0.0348254	0.0834544	0.0154482	0.0145564	0.00358029	0.0811434	0.092976	0.0477714	0.0260513	0.107994		0.411817	0.429943	0.36819	0.568663	0.5925	0.321264	0.345418	0.595446	0.30932	0.302975
Caspase 3 (Phospho-Ser150)	0.989607	0.926696	1.80233	1.55589	0.779485	0.867912	1.59271	0.791454	0.729614		Caspase 3 (Phospho-Ser150)	1076.5	1027.5	601.5	950	738.5	843	517	996	461.5	471.5		0.0334997	0.131443	0.109328	0.0669891	0.21352	0.159372	0.0574439	0.026978	0.108786	0.427413		0.474647	0.469714	0.439854	0.855471	0.7385	0.36998	0.411952	0.755977	0.375661	0.346309
Caspase 6 (Ab-257)	1.20531	1.04119	1.49627	1.70172	0.77913	1.13909	1.68448	1.16755	1.259		Caspase 6 (Ab-257)	1187.5	1380.5	745.5	870	891	929.5	748.5	1162	751	897.5		0.192333	0.0271472	0.105284	0.0520171	0.103169	0.0920494	0.208778	0.0146046	0.256103	0.0165451		0.523589	0.631086	0.545155	0.783431	0.891	0.407944	0.596414	0.881973	0.611315	0.659199
Caspase 6 (Phospho-Ser257)	0.720108	0.955208	1.91144	1.35721	0.642469	0.743023	1.26296	0.934985	0.753531		Caspase 6 (Phospho-Ser257)	1201.5	834.5	692	1124.5	719	775.5	494	881.5	608.5	543.5		0.414907	0.0211835	0.247283	0.171668	0.147519	0.0811509	0.0400789	0.166048	0.210331	0.230281		0.529762	0.381486	0.506033	1.01261	0.719	0.340355	0.393625	0.66907	0.495319	0.399192
Caspase 8 (Ab-347)	1.09369	0.921329	1.26728	0.970307	0.831552	0.820368	1.3206	0.77536	0.789383		Caspase 8 (Ab-347)	1531	1615	850.5	950	655	1279	695	1174.5	643	725.5		0.165346	0.0849404	0.0473899	0.0387048	0.274206	0.00221144	0.0366271	0.0800725	0.127565	0.268028		0.675044	0.738286	0.621938	0.855471	0.655	0.561334	0.553785	0.891461	0.523403	0.532868
Caspase 8 (Phospho-Ser347)	0.867803	0.838839	1.56774	1.28331	0.714336	0.830449	1.67264	0.888302	0.973638		Caspase 8 (Phospho-Ser347)	1340.5	1122	678	1029	758.5	962	616	1302.5	645	783.5		0.0965315	0.0693242	0.0855203	0.0549743	0.189245	0.0264614	0.0436202	0.296958	0.300383	0.401611		0.591049	0.512914	0.495795	0.92661	0.7585	0.422208	0.490837	0.988615	0.525031	0.575468
Caspase 9 (Ab-125)	1.23012	1.08889	1.56183	1.90596	0.871515	1.04107	2.16051	1.0002	1.14497		Caspase 9 (Ab-125)	1137	1349	746.5	869.5	955.5	995.5	655	1427	616	781.5		0.177865	0.0608038	0.0539921	0.0821366	0.230152	0.16408	0.0993188	0.137755	0.0321412	0.275966		0.501323	0.616686	0.545887	0.782981	0.9555	0.43691	0.521912	1.08311	0.501425	0.573999
Caspase 9 (Ab-144)	1.01748	0.889341	1.4495	1.3129	0.717589	0.823142	1.39355	0.683421	0.64632		Caspase 9 (Ab-144)	1207.5	1185	647.5	857	699	870.5	550	977.5	447	468.5		0.00995513	0.0489306	0.129955	0.00495057	0.0182088	0.127531	0.113137	0.0614875	0.0696034	0.146402		0.532407	0.541714	0.473492	0.771724	0.699	0.38205	0.438247	0.741935	0.363858	0.344106
Caspase 9 (Ab-153)	0.855351	1.12463	1.14599	1.17244	1.03015	1.02726	0.971221	0.7839	0.855262		Caspase 9 (Ab-153)	9779.5	8068	6631.5	5487.5	5055.5	10121	5559	5517.5	4152.5	5021		0.0635561	0.336726	0.198436	0.374332	0.0549684	0.168655	0.204538	0.314626	0.103703	0.0808363		4.31195	3.68823	4.84936	4.94147	5.0555	4.44196	4.42948	4.18786	3.38014	3.68784
Caspase 9 (Ab-196)	0.897373	1.68311	1.72496	1.24531	0.941265	1.48906	1.30948	1.44479	1.36981		Caspase 9 (Ab-196)	14151	12248	14361	11952	7770	13381.5	11660	10764.5	11074.5	11636.5		0.0731541	0.0855595	0.0283611	0.00449633	0.347456	0.0977051	0.057369	0.01478	0.0356921	0.202412		6.23942	5.59909	10.5016	10.7627	7.77	5.87294	9.29084	8.1704	9.01465	8.54682
Caspase 9 (Phospho-Ser144)	1.34931	1.21181	2.09389	1.83611	1.24987	1.19781	1.71058	1.39943	1.48792		Caspase 9 (Phospho-Ser144)	950.5	1237	694.5	974.5	769.5	1193.5	630	944.5	720.5	849		0.0528191	0.205787	0.137451	0.0457134	0.333567	0.0302157	0.188562	0.15048	0.209041	0.299833		0.419092	0.565486	0.507861	0.877533	0.7695	0.52381	0.501992	0.716888	0.586488	0.623577
Caspase 9 (Phospho-Ser196)	0.867728	1.00219	1.50564	1.60854	1.1521	1.36741	1.25871	1.79717	2.09028		Caspase 9 (Phospho-Ser196)	5145	4306	3109	3793	3649	5955	3893	3762	5008.5	6456		0.0937312	0.0778376	0.341613	0.0268451	0.0189905	0.0168613	0.269184	0.000751841	0.00352953	0.174148		2.26852	1.96846	2.27349	3.41558	3.649	2.61356	3.10199	2.85541	4.07692	4.74183
Caspase 9 (Phospho-Thr125)	0.970546	0.96274	1.8082	1.57322	0.756012	0.91769	1.5577	0.84743	0.736207		Caspase 9 (Phospho-Thr125)	1025	959.5	595	907.5	711	778.5	520.5	927.5	470.5	453		0.229034	0.0876975	0.014261	0.0179212	0.145201	0.0626723	0.0176607	0.072426	0.0736413	0.324676		0.45194	0.438629	0.435101	0.817199	0.711	0.341672	0.414741	0.703985	0.382987	0.332721
Caspase 9 (Phospho-Tyr153)	0.953136	1.29994	1.79934	1.47473	1.05735	1.22237	1.37867	1.10891	1.49239		Caspase 9 (Phospho-Tyr153)	1815.5	1669	1423	1599.5	1180.5	1928.5	1228	1454	1090.5	1626.5		0.0689385	0.0533825	0.0109321	0.0879739	0.113209	0.0524326	0.112861	0.0992089	0.0239917	0.351706		0.800485	0.762971	1.04059	1.44034	1.1805	0.84639	0.978486	1.10361	0.887668	1.19464
Catalase (Ab-385)	0.98347	1.38852	1.04223	0.808489	0.864767	1.24842	0.861613	1.03743	1.00655		Catalase (Ab-385)	5307.5	5034.5	4443.5	2708.5	1892	4611	3666.5	2656.5	2982.5	3207		0.338798	0.0644676	0.130012	0.0326337	0.0612926	0.0242296	0.0179356	0.0513727	0.0154105	0.179478		2.34017	2.30149	3.24936	2.43899	1.892	2.0237	2.92151	2.01632	2.42776	2.35549
Catalase (Phospho-Tyr385)	0.942454	0.888922	1.71347	1.3949	0.786613	1.12431	1.49758	0.868568	1.17612		Catalase (Phospho-Tyr385)	1549.5	1408.5	830.5	1300	953	1224.5	964	1348	729	1094		0.0871619	0.0868509	0.0297998	0.0435143	0.188463	0.0710283	0.0586811	0.203529	0.0193994	0.301199		0.683201	0.643886	0.607313	1.17064	0.953	0.537415	0.768127	1.02315	0.593407	0.803526
Catenin beta (Ab-33)	1.2094	0.974071	1.46085	1.30558	0.934607	0.952438	1.43286	0.854501	1.03085		Catenin beta (Ab-33)	1285.5	1499.5	755	919.5	740	1207	677.5	1070	595	795.5		0.108363	0.15703	0.110515	0.0284535	0.0267554	0.0105451	0.103326	0.105736	0.0237683	0.192888		0.566799	0.685486	0.552102	0.828005	0.74	0.529734	0.539841	0.812144	0.48433	0.584282
Catenin beta (Ab-37)	0.992492	1.18755	1.17643	0.84119	0.904271	1.11129	0.914347	1.08585	1.18622		Catenin beta (Ab-37)	4446	4256	3183.5	2561	1649	4039	2734	2361.5	2615	3166		0.46218	0.0711094	0.0264318	0.180021	0.0960533	0.0136554	0.0362088	0.114682	0.137906	0.220217		1.96032	1.9456	2.32797	2.30617	1.649	1.77266	2.17849	1.79241	2.12861	2.32538
Catenin beta (Ab-41/45)	1.47945	1.15409	1.70876	1.6887	1.02595	1.171	1.8969	0.828993	0.958028		Catenin beta (Ab-41/45)	1221.5	1743	850	1022	909.5	1259	791.5	1346	548.5	702.5		0.0109988	0.116026	0.0732063	0.0511995	0.167156	0.0123561	0.21709	0.058838	0.0296508	0.276803		0.53858	0.7968	0.621572	0.920306	0.9095	0.552557	0.630677	1.02163	0.446479	0.515975
Catenin beta (Ab-489)	1.1142	0.910265	1.55951	1.58237	0.88622	0.941894	1.55326	0.958809	1.10235		Catenin beta (Ab-489)	1085	1166	595.5	828.5	757	966	565.5	979	563.5	718		0.0104274	0.130991	0.0866814	0.128875	0.151323	0.0951593	0.076275	0.0216682	0.174424	0.163482		0.478395	0.533029	0.435466	0.74606	0.757	0.423963	0.450598	0.743074	0.458689	0.52736
Catenin beta (Ab-654)	1.29016	0.995986	1.37185	1.04858	0.923069	1.03757	1.66835	0.988229	1.23256		Catenin beta (Ab-654)	1686	2098	1012.5	1132.5	779.5	1563.5	968	1634	902.5	1247.5		0.286869	0.144927	0.120819	0.237888	0.16419	0.348692	0.113955	0.309846	0.0227214	0.0425114		0.743386	0.959086	0.740402	1.01981	0.7795	0.686197	0.771315	1.24023	0.734636	0.916269
Catenin beta (Phospho-Ser33)	1.09346	0.790194	1.40885	1.09239	0.726794	1.03079	1.25513	0.625953	0.835722		Catenin beta (Phospho-Ser33)	1921.5	2026.5	915.5	1325.5	925.5	1403	1096	1401	651.5	964		0.149039	0.141317	0.099636	0.0485452	0.0725825	0.0816474	0.11484	0.0363395	0.0336459	0.278735		0.847222	0.9264	0.66947	1.19361	0.9255	0.615756	0.873307	1.06338	0.530322	0.708043
Catenin beta (Phospho-Ser37)	1.4241	0.937204	1.40727	1.38318	0.760575	0.836154	1.26967	0.678148	0.717569		Catenin beta (Phospho-Ser37)	1206	1656.5	681.5	831	735.5	921.5	558	889.5	443	519.5		0.132509	0.0379912	0.131772	0.115724	0.097101	0.108195	0.210358	0.0484919	0.0925783	0.238198		0.531746	0.757257	0.498355	0.748312	0.7355	0.404433	0.444622	0.675142	0.360602	0.381564
Catenin beta (Phospho-Thr41/Ser45)	1.13455	1.1962	1.79246	1.41827	0.905345	1.07298	1.47143	0.945714	1.10479		Catenin beta (Phospho-Thr41/Ser45)	1835	2008	1323.5	1610.5	1147.5	1669	1089.5	1568.5	940	1217		0.0200379	0.00281716	0.0368647	0.014489	0.144811	0.0855815	0.0915118	0.0834012	0.0285852	0.0581024		0.809083	0.917943	0.967824	1.45025	1.1475	0.732499	0.868127	1.19051	0.765161	0.893867
Catenin beta (Phospho-Tyr489)	1.05986	0.72305	1.29995	1.31923	0.613341	0.690162	1.23366	0.60453	0.693662		Catenin beta (Phospho-Tyr489)	1304	1333	568.5	830	758.5	803.5	498	934.5	427	543		0.00867616	0.0774476	0.212692	0.143125	0.0177126	0.0607223	0.113591	0.0960969	0.0563036	0.268258		0.574956	0.609371	0.415722	0.747411	0.7585	0.352644	0.396813	0.709298	0.347578	0.398825
Catenin beta (Phospho-Tyr654)	0.803135	0.909223	1.54745	1.25512	0.628958	0.889531	1.71073	0.800234	0.827435		Catenin beta (Phospho-Tyr654)	1446.5	1120.5	793	1096	800.5	914	712	1437.5	627	718.5		0.132476	0.0170387	0.062418	0.0348392	0.16695	0.00154728	0.0278076	0.166754	0.0225552	0.0108256		0.637787	0.512229	0.57989	0.986943	0.8005	0.401141	0.567331	1.09108	0.510379	0.527727
Catenin delta-1 (Ab-228)	1.19556	1.01691	1.85995	1.83078	0.802218	0.982234	1.72755	0.837971	0.865663		Catenin delta-1 (Ab-228)	1551	1788.5	951	1412.5	1252	1250	843	1556.5	704	806		0.0273542	0.175146	0.0297416	0.0155188	0.121993	0.0362039	0.122465	0.0349805	0.0662913	0.119313		0.683862	0.8176	0.69543	1.27195	1.252	0.548607	0.671713	1.1814	0.573057	0.591994
Catenin delta-1 (Phospho-Tyr228)	1.01916	0.986713	1.66156	1.75131	0.912786	1.2027	1.72263	0.951512	0.913706		Catenin delta-1 (Phospho-Tyr228)	2175	2138	1294	1769.5	1679.5	1994.5	1447.5	2176.5	1121	1193		0.107285	0.122371	0.140984	0.0355651	0.194091	0.0868594	0.0395687	0.00617277	0.26619	0.149364		0.958995	0.977371	0.946252	1.59343	1.6795	0.875357	1.15339	1.65199	0.912495	0.876239
Caveolin-1 (Ab-14)	1.1665	0.979911	1.52832	1.58068	0.894222	1.17136	1.60544	0.744373	0.825463		Caveolin-1 (Ab-14)	1343	1511	793.5	1005	936	1206.5	870.5	1252.5	541.5	665.5		0.223241	0.0411816	0.0276248	0.118203	0.120873	0.20337	0.0495503	0.19703	0.108384	0.079689		0.592152	0.690743	0.580256	0.904998	0.936	0.529515	0.693625	0.950664	0.440781	0.488799
Caveolin-1 (Phospho-Tyr14)	1.79657	1.24562	1.60557	1.9772	0.904097	0.904008	1.63605	0.837983	0.778729		Caveolin-1 (Phospho-Tyr14)	1068.5	1851.5	802.5	840	931.5	970.5	534.5	1015.5	485	499.5		0.032427	0.00267337	0.15596	0.161624	0.126771	0.0648454	0.0304274	0.217946	0.0933089	0.253398		0.47112	0.8464	0.586837	0.756416	0.9315	0.425938	0.425896	0.770778	0.39479	0.366875
CBL (Phospho-Tyr700)	0.961979	1.54343	1.10555	1.5428	1.14606	1.43131	1.25524	0.950417	1.03312		CBL (Phospho-Tyr700)	3055.5	2835	2843.5	1654	2078.5	3518	2420	2228	1573	1895		0.311724	0.0174594	0.131549	0.189816	0.0962767	0.00763788	0.0111033	0.132027	0.314669	0.133585		1.34722	1.296	2.07934	1.48942	2.0785	1.544	1.92829	1.69108	1.28042	1.39185
CBL (Phospho-Tyr774)	1.43192	1.21019	1.62903	1.88162	1.0939	1.05708	2.09438	0.834451	1.02606		CBL (Phospho-Tyr774)	1015.5	1402.5	741	810	842.5	1116	594	1235.5	459	625.5		0.100966	0.171924	0.125962	0.130946	0.0881261	0.126722	0.0976141	0.0486476	0.0431351	0.600278		0.447751	0.641143	0.541865	0.729401	0.8425	0.489796	0.473307	0.937761	0.373626	0.45942
CD19 (Ab-531)	1.03048	0.997557	1.47481	1.04411	0.770822	0.75876	1.43054	0.713214	0.661681		CD19 (Ab-531)	1148	1141	690.5	829	528.5	889	482	954	443.5	456		0.121957	0.0743671	0.134151	0.119415	0.322446	0.076358	0.0352086	0.164547	0.0143494	0.288425		0.506173	0.5216	0.504936	0.746511	0.5285	0.390169	0.384064	0.724099	0.361009	0.334925
CD19 (Phospho-Tyr531)	2.09212	1.31817	1.81818	2.07929	0.982181	1.11345	1.85677	0.965014	1.0119		CD19 (Phospho-Tyr531)	979.5	1976.5	778.5	872	898	966.5	603.5	1056.5	512	595		0.0353734	0.222883	0.00999123	0.0243271	0.114964	0.066577	0.036322	0.0261024	0.0331456	0.377916		0.431878	0.903543	0.569287	0.785232	0.898	0.424183	0.480876	0.801898	0.416768	0.437018
CD22/BL-CAM (Phospho-Tyr807)	0.991564	1.06992	2.28657	1.71403	1.0237	1.10528	2.13185	1.09748	1.09994		CD22/BL-CAM (Phospho-Tyr807)	1283.5	1227.5	828	1437	970	1320	785	1589.5	763	847.5		0.076578	0.0927448	0.163967	0.0216511	0.0874771	0.227131	0.0540464	0.119668	0.0685792	0.277837		0.565917	0.561143	0.605484	1.29401	0.97	0.579329	0.625498	1.20645	0.621083	0.622475
CD227/mucin 1 (Ab-1243)	1.08756	0.958977	1.53229	1.83516	0.944898	1.21547	1.55779	0.901138	1.11034		CD227/mucin 1 (Ab-1243)	1409.5	1478.5	815	1057.5	1140.5	1338	948	1275.5	688	939.5		0.0988294	0.0731737	0.119731	0.171845	0.181659	0.171228	0.201391	0.00720689	0.0883883	0.377073		0.621473	0.675886	0.595978	0.952274	1.1405	0.587228	0.755378	0.968121	0.560033	0.690048
CD227/mucin 1 (Phospho-Tyr1243)	0.986284	1.07192	1.44707	1.30741	0.756404	0.95212	1.25862	0.789506	0.77741		CD227/mucin 1 (Phospho-Tyr1243)	1703.5	1620.5	1101	1207	982	1294.5	897.5	1245.5	728.5	795		0.163961	0.0431987	0.163129	0.036322	0.0993694	0.0431529	0.0701198	0.100488	0.0825039	0.138753		0.751102	0.7408	0.805119	1.0869	0.982	0.568137	0.715139	0.945351	0.593	0.583915
CD28 (Phospho-Tyr218)	1.14763	0.864647	1.72267	1.57875	0.916588	1.09577	1.71705	0.908596	1.01128		CD28 (Phospho-Tyr218)	1370.5	1517	714.5	1156	954	1262	831	1367	674.5	832		0.0190901	0.0960211	0.0821412	0.0036701	0.14824	0.0481864	0.0272291	0.0165526	0.0639489	0.146181		0.604277	0.693486	0.522486	1.04097	0.954	0.553873	0.662151	1.03757	0.549044	0.611091
CD32 (FcgammaRIIb) (Ab-292)	0.97003	0.980633	1.1484	1.39791	0.754162	0.760096	1.70329	1.05265	0.704562		CD32 (FcgammaRIIb) (Ab-292)	4883.5	4569	2887.5	2746	3010	3700	2054	4832	2784.5	2065.5		0.228052	0.320357	0.204969	0.0880665	0.544543	0.216336	0.233407	0.0286823	0.668634	0.000342342		2.15322	2.08869	2.11152	2.47276	3.01	1.62388	1.63665	3.66755	2.26659	1.51708
CD3Z (Ab-142)	1.23989	1.02155	1.62913	1.77415	0.818756	1.007	1.61298	0.853045	1.01034		CD3Z (Ab-142)	1166.5	1395	718.5	930.5	912.5	959.5	650	1093	539	707.5		0.00424325	0	0.0324767	0.0919505	0.0953141	0.0390585	0.0957314	0.0957473	0.11807	0.366796		0.51433	0.637714	0.525411	0.837911	0.9125	0.42111	0.517928	0.829602	0.438746	0.519647
CD3Z (Phospho-Tyr142)	0.969557	0.742018	1.36657	1.41952	0.811167	1.0034	1.60616	0.940842	0.890218		CD3Z (Phospho-Tyr142)	1896.5	1773.5	848.5	1269	1187	1545.5	1053	1769.5	966.5	1013.5		0.0756882	0.12958	0.0891696	0.0445773	0.036934	0.140461	0.279351	0.104298	0.0651138	0.233725		0.836199	0.810743	0.620475	1.14273	1.187	0.678297	0.839044	1.34307	0.786732	0.7444
CD4 (Ab-433)	1.07005	1.85412	1.23422	1.32762	1.14056	1.14583	1.27019	1.5885	2.12106		CD4 (Ab-433)	7889	8142	8819.5	4767.5	4618	9039.5	5002	5821	6788	10045		0.11939	0.0276173	0.100299	0.176054	0.169963	0.374302	0.169355	0.247566	0.05021	0.342396		3.4784	3.72206	6.44936	4.29311	4.618	3.9673	3.98566	4.41822	5.52544	7.37789
CD4 (Phospho-Ser433)	1.11211	0.662369	1.30696	0.933497	0.777387	1.07379	1.13871	0.799645	0.95427		CD4 (Phospho-Ser433)	2251	2414.5	899	1440.5	926.5	1758	1337.5	1489	975	1289.5		0.263241	0.21818	0.097532	0.039761	0.0160272	0.0176978	0.20777	0.16621	0.0710733	0.0509972		0.992504	1.10377	0.657404	1.29716	0.9265	0.77156	1.06574	1.13017	0.793651	0.947117
CD45 (Phospho-Ser1007)	1.08403	0.770749	1.25796	1.24055	0.557054	0.79296	1.03962	0.675151	0.755174		CD45 (Phospho-Ser1007)	1580.5	1652.5	734.5	973.5	864.5	884.5	693.5	954.5	578	716.5		0.0281858	0.0945662	0.191578	0.282552	0.202031	0.170281	0.0050981	0.153348	0.0342543	0.0878332		0.696869	0.755429	0.537112	0.876632	0.8645	0.388194	0.55259	0.724478	0.470492	0.526258
CD5 (Ab-453)	0.818665	1.62484	1.43815	1.24907	1.04108	1.36244	0.909835	1.34337	1.572		CD5 (Ab-453)	4705.5	3715.5	4610	3313.5	2591.5	4921.5	3547.5	2487	3424	4440.5		0.0837017	0.174136	0.0941786	0.07277	0.0171899	0.0228447	0.0699632	0.144435	0.00578242	0.168317		2.07474	1.69851	3.37112	2.98379	2.5915	2.15997	2.82669	1.88767	2.78714	3.26148
CD5 (Phospho-Tyr453)	1.0257	1.49187	1.64737	1.25436	1.01859	0.992094	1.32239	0.823356	0.880912		CD5 (Phospho-Tyr453)	1587.5	1570.5	1428	1280.5	878	1624.5	871.5	1219.5	708	839.5		0.0788396	0.083295	0.05744	0.0204318	0.069261	0.0561507	0.0851936	0.0782775	0.0179773	0.307438		0.699956	0.717943	1.04424	1.15308	0.878	0.712969	0.694422	0.925617	0.576313	0.616599
CDC25A (Ab-124)	1.15394	0.928222	1.39034	1.64121	0.750292	0.883692	1.41625	0.733755	0.839661		CDC25A (Ab-124)	863	960.5	483	587.5	624.5	650.5	422	710	343	435		0.0442454	0.0390179	0.102479	0.00601793	0.0758625	0.0597861	0.0201073	0.0776822	0.0494769	0.289345		0.380511	0.439086	0.353199	0.529041	0.6245	0.285495	0.336255	0.538899	0.279202	0.319501
CDC25A (Ab-178)	1.10252	0.839698	1.67969	1.61885	0.783381	0.959081	1.70247	0.952877	1.20542		CDC25A (Ab-178)	1270	1350.5	643	1044.5	906.5	999.5	674	1256	655.5	919		0.118037	0.0759204	0.160556	0.117118	0.161468	0.214361	0.0923225	0.264602	0.0744323	0.0323161		0.559965	0.617371	0.470201	0.940567	0.9065	0.438666	0.537052	0.953321	0.533578	0.674991
CDC25A (Ab-75)	1.20634	0.784642	1.68654	1.27257	0.649292	0.873649	1.42585	0.669535	0.729942		CDC25A (Ab-75)	1403.5	1633	664	1159	787.5	915.5	678.5	1162.5	509	615		0.128473	0.284055	0.0362073	0.0414869	0.148156	0.102726	0.224065	0.128344	0.0777956	0.340331		0.618827	0.746514	0.485558	1.04367	0.7875	0.401799	0.540637	0.882353	0.414326	0.451708
CDC25A (Phospho-Ser124)	1.0258	0.848882	1.47798	1.40523	0.695962	0.889571	1.24155	0.773878	0.987927		CDC25A (Phospho-Ser124)	1225	1212	627	886.5	759	856.5	603	883.5	513.5	726.5		0.0346338	0.117851	0.117287	0.115658	0.223591	0.167592	0.0773948	0.16087	0.0647206	0.127503		0.540123	0.554057	0.458501	0.798289	0.759	0.375905	0.480478	0.670588	0.417989	0.533603
CDC25A (Phospho-Ser75)	1.04892	0.89026	1.52537	0.928886	0.489368	0.863986	1.09185	0.514864	0.545094		CDC25A (Phospho-Ser75)	1882.5	1904.5	1010.5	1406	771	925.5	900	1194	525	616		0.0514601	0.0827959	0.0034988	0.0704089	0.122895	0.0191007	0.575114	0.0165821	0.145462	0.245651		0.830026	0.870629	0.73894	1.2661	0.771	0.406188	0.717131	0.906262	0.42735	0.452442
CDC25B (Ab-323)	1.0284	0.855831	1.31791	1.19192	0.706486	0.783596	1.25697	0.698404	0.659517		CDC25B (Ab-323)	1419.5	1408	732.5	916	746	1007.5	615.5	1036.5	537	562		0.142966	0.173763	0.107152	0.0586682	0.0511847	0.0301792	0.0562928	0.0607164	0.0632051	0.239057		0.625882	0.643657	0.535649	0.824854	0.746	0.442177	0.490438	0.786717	0.437118	0.41278
CDC25B (Ab-353)	1.10399	0.865077	1.27834	1.46978	0.653455	0.781711	1.23712	0.660452	0.760936		CDC25B (Ab-353)	949	1010.5	495	594	615	623	410.5	682	339.5	433.5		0.113256	0.0944675	0.119994	0.0119042	0.0367925	0.13393	0.0361736	0.0705033	0.00208279	0.29524		0.41843	0.461943	0.361974	0.534894	0.615	0.273425	0.327092	0.517647	0.276353	0.318399
CDC25B (Phospho-Ser323)	1.03563	0.843645	1.55602	1.34711	0.690389	0.933592	1.49213	0.810914	0.89828		CDC25B (Phospho-Ser323)	1325	1323.5	674	1009.5	787	919	684.5	1148.5	582	714.5		0.111002	0.0539613	0.100716	0.0539348	0.176103	0.00615545	0.0340899	0.088042	0.0267291	0.147458		0.584215	0.605029	0.49287	0.90905	0.787	0.403336	0.545418	0.871727	0.473748	0.524789
CDC25B (Phospho-Ser353)	1.13621	0.890116	1.69833	1.62907	0.81253	0.982942	1.59947	1.05662	1.27922		CDC25B (Phospho-Ser353)	1178.5	1291.5	632.5	980	846.5	962	641	1095	674.5	905		0.129001	0.133044	0.00558978	0.0923568	0.167901	0.161708	0.136788	0.46753	0.0199185	0.00312533		0.519621	0.5904	0.462523	0.882485	0.8465	0.422208	0.510757	0.83112	0.549044	0.664708
CDC25C (Ab-216)	0.866875	1.13501	1.41549	1.19536	0.96929	1.31848	0.948082	1.15653	1.55239		CDC25C (Ab-216)	15025	12562.5	10282.5	10413.5	7919	14631	10962	8275	9412.5	14002		0.000658868	0.068614	0.267989	0.0518099	0.108044	0.104198	0.0233509	0.0468271	0.11787	0.122817		6.62478	5.74286	7.5192	9.37731	7.919	6.42133	8.73466	6.28083	7.66178	10.2842
CDC25C (Phospho-Ser216)	1.61106	1.09102	1.67418	1.58905	0.7435	1.16619	1.80115	0.830608	0.645174		CDC25C (Phospho-Ser216)	1717	2668	1129.5	1407.5	1203	1282.5	1108	1796.5	772.5	665		0.16226	0.0720888	0.291106	0.301933	0.0129313	0.00937296	0.266761	0.00118081	0.185816	0.23393		0.757055	1.21966	0.82596	1.26745	1.203	0.56287	0.882869	1.36357	0.628816	0.488432
CDC25C (Phospho-Thr48)	1.38939	0.975253	1.61592	1.74371	0.857417	0.97399	1.6629	1.09831	1.29364		CDC25C (Phospho-Thr48)	1161.5	1556.5	683	919	893	1000.5	626	1122	691	902		0.150371	0.132199	0.0124235	0.0215441	0.204293	0.126509	0.164916	0.0264692	0.0961911	0.275944		0.512125	0.711543	0.499452	0.827555	0.893	0.439105	0.498805	0.851613	0.562475	0.662505
CDK1/CDC2 (Ab-14)	1.35187	1.05404	1.64128	1.70358	0.844651	1.00895	1.68929	0.875083	0.983004		CDK1/CDC2 (Ab-14)	990.5	1291.5	629.5	796	744	840.5	553	972	469.5	584.5		0.0421194	0.0629634	0.0707668	0.0497462	0.0304132	0.034493	0.138097	0.132401	0.052713	0.310909		0.436728	0.5904	0.460329	0.716794	0.744	0.368883	0.440637	0.737761	0.382173	0.429306
CDK1/CDC2 (Ab-15)	1.13417	0.765372	1.44895	1.32187	0.739454	0.853687	1.34845	0.646121	0.698433		CDK1/CDC2 (Ab-15)	1421.5	1555	656	1008.5	828.5	1056	671.5	1113.5	497.5	596		0.0771027	0.0991314	0.189712	0.00490803	0.152773	0.0133922	0.106356	0.0666782	0.0781726	0.227793		0.626764	0.710857	0.479707	0.908149	0.8285	0.463463	0.53506	0.845161	0.404965	0.437752
CDK1/CDC2 (Phospho-Thr14)	1.2603	1.01569	1.89536	1.51363	1.05564	1.21055	1.59917	0.937901	1.15753		CDK1/CDC2 (Phospho-Thr14)	1619	1968	991.5	1502.5	1080.5	1717	1084.5	1504	822.5	1125		0.0987067	0.0143721	0.201827	0.130362	0.208762	0.118606	0.0710693	0.028209	0.0318091	0.0653681		0.713845	0.899657	0.725046	1.35299	1.0805	0.753566	0.864143	1.14156	0.669516	0.826295
CDK1/CDC2 (Phospho-Tyr15)	1.64212	0.990534	1.62564	1.46343	0.864336	0.967695	1.47656	0.768959	0.917283		CDK1/CDC2 (Phospho-Tyr15)	1416.5	2243.5	846	1127.5	914	1230	758.5	1215	590	780		0.128293	0.231027	0.0969555	0.212602	0.170201	0.0597879	0.0792407	0.0232792	0.0527334	0.0779631		0.624559	1.0256	0.618647	1.01531	0.914	0.539829	0.604382	0.922201	0.48026	0.572898
CDK2 (Ab-160)	1.38913	1.08157	1.57388	1.83705	0.922096	0.930735	1.75131	1.043	0.726104		CDK2 (Ab-160)	1181.5	1583	770.5	910.5	957	1094.5	608.5	1202	667.5	515		0.109522	0.110779	0.116551	0.15144	0.189153	0.0549146	0.145256	0.349435	0.00317801	0.134556		0.520944	0.723657	0.563437	0.819901	0.957	0.48036	0.484861	0.912334	0.543346	0.378259
CDK2 (Phospho-Thr160)	1.19516	0.877459	1.65522	1.72343	0.735843	1.10967	1.31877	0.744304	0.827461		CDK2 (Phospho-Thr160)	1453.5	1675.5	769	1178	1104.5	1074.5	892.5	1113.5	586	722		0.133784	0.434266	0.0312635	0.237703	0.12484	0.252045	0.523695	0.062868	0.00724	0.540613		0.640873	0.765943	0.56234	1.06078	1.1045	0.471582	0.711155	0.845161	0.477004	0.530297
CDK5 (Ab-15)	0.890761	1.39655	1.18688	1.28388	0.942893	1.23719	0.922395	0.966848	1.15499		CDK5 (Ab-15)	7138.5	6133	6011	4148.5	4041	6762	4887	3825	3738.5	4949.5		0.178795	0.220445	0.0388197	0.048237	0.0321969	0.177352	0.0327003	0.0366032	0.148098	0.0992907		3.14749	2.80366	4.39561	3.7357	4.041	2.96774	3.89402	2.90323	3.04314	3.63533
CDK5 (Phospho-Tyr15)	1.06956	1.27414	1.52858	1.36461	1.00932	1.27416	1.28428	1.23372	1.04259		CDK5 (Phospho-Tyr15)	2500.5	2579.5	1921	1871.5	1504.5	2535.5	1763	1865.5	1671	1565		0.00763523	0.0748363	0.177421	0.0381607	0.0202098	0.0722306	0.0810185	0.0981724	0.0135412	0.395799		1.10251	1.1792	1.40475	1.68528	1.5045	1.11279	1.40478	1.41594	1.3602	1.14947
CDK7 (Ab-170)	1.23092	0.985926	1.5878	1.7343	0.728118	0.891282	1.4885	0.845303	0.917968		CDK7 (Ab-170)	1175	1395	698.5	913.5	898.5	859.5	579.5	1016	538	647.5		0.125173	0.180452	0.0941459	0.0456697	0.0810595	0.0649929	0.0329454	0.101612	0.0262865	0.315604		0.518078	0.637714	0.510786	0.822602	0.8985	0.377222	0.461753	0.771157	0.437932	0.475578
CDK7 (Phospho-Thr170)	1.34045	1.12913	1.9513	1.42857	0.789215	0.983359	1.42845	0.887815	0.914216		CDK7 (Phospho-Thr170)	1178	1523	802	1125.5	742	934	641	977.5	566.5	646.5		0.00720313	0.280428	0.319168	0.189106	0.196313	0.112047	0.14782	0.332033	0.14604	0.219843		0.5194	0.696229	0.586472	1.01351	0.742	0.409919	0.510757	0.741935	0.461131	0.474844
Chk1 (Ab-280)	1.1836	0.936393	1.51728	1.57255	0.79323	1.06831	1.53254	0.701702	0.929463		Chk1 (Ab-280)	1130	1290	638	839.5	783.5	900.5	668	1006	429.5	630.5		0.192734	0.0120592	0.0886654	0.000842295	0.0676873	0.0620338	0.266753	0.0534196	0.100427	0.398133		0.498236	0.589714	0.466545	0.755966	0.7835	0.395216	0.532271	0.763567	0.349613	0.463092
Chk1 (Ab-286)	1.14471	1.84925	1.56082	1.47019	1.1091	1.43018	1.17822	1.3296	1.94804		Chk1 (Ab-286)	4530	5001.5	5051	3462	2936.5	5047.5	3585	3100.5	3262.5	5297.5		0.0137363	0.118334	0.0940756	0.0265522	0.118714	0.0194726	0.00591721	0.058612	0.0205901	0.0767506		1.99735	2.2864	3.6936	3.11751	2.9365	2.21527	2.85657	2.35332	2.65568	3.89093
Chk1 (Ab-317)	0.841907	1.04547	1.09481	1.2506	0.851303	1.04453	1.01563	0.822445	1.08296		Chk1 (Ab-317)	3875.5	3147	2443	2077.5	2137	3314.5	2240	2286.5	1726.5	2519.5		0.0158736	0.00719015	0.0277864	0.13989	0.0026471	0.00362674	0.139527	0.00896833	0.0323553	0.216945		1.70877	1.43863	1.78647	1.87078	2.137	1.45469	1.78486	1.73548	1.40537	1.85053
Chk1 (Ab-345)	1.0674	1.05822	1.60448	1.45635	0.867422	1.31124	1.57371	0.941864	1.24653		Chk1 (Ab-345)	1474	1517.5	940.5	1158	946.5	1284.5	1069.5	1347.5	752	1103		0.0441342	0.0917957	0.0518771	0.0769391	0.111314	0.0401859	0.0747107	0.0865845	0.0488957	0.293613		0.649912	0.693714	0.687751	1.04277	0.9465	0.563748	0.852191	1.02277	0.612129	0.810136
Chk1 (Phospho-Ser280)	1.20793	1.09108	1.92427	1.84213	0.917902	1.26013	1.98486	0.919068	1.05191		Chk1 (Phospho-Ser280)	1496.5	1743.5	984.5	1410	1215.5	1380	1043.5	1725.5	745	945		0.187585	0.328915	0.0797246	0.00200598	0.00407219	0.264396	0.205322	0.0823694	0.108202	0.225975		0.659832	0.797029	0.719927	1.2697	1.2155	0.605662	0.831474	1.30968	0.606431	0.694087
Chk1 (Phospho-Ser286)	1.32616	1.1748	1.76324	1.57041	1.07325	1.26266	2.03897	1.20611	1.33683		Chk1 (Phospho-Ser286)	1035.5	1324.5	733.5	894	717	1116.5	723.5	1226.5	676.5	831		0.104478	0.150017	0.259321	0.199319	0.118344	0.340095	0.214038	0.36494	0.0972076	0.20592		0.45657	0.605486	0.53638	0.805043	0.717	0.490015	0.576494	0.93093	0.550672	0.610356
Chk1 (Phospho-Ser296)	1.11651	1.17175	1.36729	1.42394	0.949881	1.17939	1.28965	1.06855	1.23649		Chk1 (Phospho-Ser296)	1957.5	2108	1383	1310.5	1229	1868	1277.5	1466.5	1133	1453		0.100783	0.115391	0.0674896	0.0221224	0.0920562	0.152929	0.130074	0.0130187	0.282094	0.0136263		0.863095	0.963657	1.01133	1.1801	1.229	0.819838	1.01793	1.11309	0.922263	1.06721
Chk1 (Phospho-Ser301)	1.10529	0.907617	1.64252	1.50471	0.846611	0.865246	1.39774	0.848305	0.978282		Chk1 (Phospho-Ser301)	1037	1105.5	567.5	834	688	882	496.5	842	476.5	609		0.0913716	0.131123	0.103418	0.218745	0.160332	0.113843	0.00427255	0.339277	0.0281952	0.357617		0.457231	0.505371	0.414991	0.751013	0.688	0.387097	0.395618	0.639089	0.387871	0.447301
Chk1 (Phospho-Ser317)	1.02311	2.40115	1.41635	1.60477	2.12521	2.36133	1.18933	3.08362	2.281		Chk1 (Phospho-Ser317)	3447	3401.5	4990.5	2390.5	2439	7359.5	4504	2381.5	5757.5	4720		0.35981	0.134915	0.314411	0.174225	0.0655212	0.330998	0.124654	0.109562	0.352356	0.0847929		1.51984	1.55497	3.64936	2.15263	2.439	3.22998	3.58884	1.80759	4.68661	3.46676
Chk1 (Phospho-Ser345)	0.720175	1.80359	1.09051	1.56497	2.31344	3.13492	1.15414	2.78331	2.5121		Chk1 (Phospho-Ser345)	3703.5	2572.5	4027.5	1977.5	2555.5	8607.5	6424.5	2483	5583.5	5585		0.262146	0.250958	0.310934	0.17843	0.22551	0.238482	0.221339	0.145237	0.240747	0.395777		1.63294	1.176	2.94516	1.78073	2.5555	3.7777	5.11912	1.88463	4.54497	4.10209
Chk2 (Ab-383)	1.1366	1.25612	1.28561	1.06821	1.14082	1.08278	1.18758	1.22201	1.79364		Chk2 (Ab-383)	1896	2078.5	1436	1193.5	893	2173	1136	1308	1255	2041.5		0.055942	0.104442	0.220602	0.0124418	0.061763	0.0865579	0.122001	0.0875774	0.00450745	0.00727369		0.835979	0.950171	1.05009	1.07474	0.893	0.953698	0.905179	0.992789	1.02157	1.49945
Chk2 (Ab-387)	1.13507	1.26217	1.49969	1.65202	0.925795	1.31242	1.71716	1.17895	1.57522		Chk2 (Ab-387)	1609	1761.5	1224.5	1181.5	1172	1496.5	1168.5	1605	1027.5	1521.5		0.00615258	0.013247	0.0744931	0.00179545	0.00724	0.0807987	0.0187594	0.0088113	0.142454	0.19008		0.709436	0.805257	0.89543	1.06394	1.172	0.656792	0.931076	1.21822	0.836386	1.11752
Chk2 (Ab-516)	1.1438	1.04766	1.51382	1.42658	1.07196	1.32323	1.59662	0.823739	1.06761		Chk2 (Ab-516)	2606.5	2875.5	1646.5	1932	1639.5	2807	1908.5	2417.5	1163	1670.5		0.0724333	0.0381156	0.00987759	0.0453837	0.0780642	0.127969	0.0929965	0.0687363	0.0437762	0.161274		1.14925	1.31451	1.20402	1.73976	1.6395	1.23195	1.52072	1.83491	0.946683	1.22696
Chk2 (Ab-68)	0.918121	1.34093	1.67579	1.85448	0.972711	1.45716	1.3655	1.3985	1.29121		Chk2 (Ab-68)	12069	10687.5	9758	9903	9868.5	11794	9731.5	9573.5	9142.5	9355		0.0785088	0.212711	0.0560874	0.074545	0.0389075	0.0652308	0.0333517	0.0238571	0.0361191	0.205896		5.32143	4.88571	7.13565	8.9176	9.8685	5.17621	7.75418	7.26641	7.442	6.8711
Chk2 (Phospho-Ser516)	1.31317	1.14996	1.60302	1.60053	0.927601	1.19346	1.64717	0.935309	0.980492		Chk2 (Phospho-Ser516)	1622.5	2055	1125	1273.5	1145	1512	1071.5	1552.5	822	955		0.16343	0.04542	0.0917667	0.0460855	0.280372	0.207642	0.0640125	0.143471	0.0258068	0.102179		0.715388	0.939429	0.822669	1.14678	1.145	0.663594	0.853785	1.17837	0.669109	0.701432
Chk2 (Phospho-Thr383)	1.19857	1.16573	1.61535	1.84406	0.925171	1.02828	1.95546	0.919274	0.904101		Chk2 (Phospho-Thr383)	971	1122.5	682.5	768	789.5	902.5	552.5	1103	483.5	527		0.029129	0.0245676	0.0279735	0.0515599	0.145989	0.0446594	0.0345554	0.18463	0.0921359	0.332756		0.428131	0.513143	0.499086	0.69158	0.7895	0.396094	0.440239	0.837192	0.393569	0.387073
Chk2 (Phospho-Thr387)	1.48433	0.983574	1.79952	1.83452	0.963987	1.11884	2.23386	1.14298	1.24231		Chk2 (Phospho-Thr387)	1093.5	1565.5	648.5	963.5	884.5	1059	677	1419	677	815.5		0.0265125	0.177511	0.038163	0.0711877	0.00879387	0.208326	0.0146226	0.26012	0.00835577	0.0841071		0.482143	0.715657	0.474223	0.867627	0.8845	0.464779	0.539442	1.07704	0.551079	0.598972
Chk2 (Phospho-Thr68)	1.09393	1.5626	1.60051	1.62771	1.30281	1.75554	1.49894	2.19341	1.56042		Chk2 (Phospho-Thr68)	1470	1551	1385	1152	1055	1924	1428	1280	1746.5	1377		0.0288615	0.0811509	0.122531	0.063836	0.00536195	0.130102	0.215895	0.053033	0.213367	0.29681		0.648148	0.709029	1.0128	1.03737	1.055	0.844415	1.13785	0.971537	1.42165	1.01138
c-Jun (Ab-170)	1.1898	0.782057	1.47878	1.10075	0.921332	0.996415	1.66122	0.657229	0.962796		c-Jun (Ab-170)	2029.5	2329	957	1469.5	985	1878.5	1119	1958.5	722.5	1173		0.104873	0.273856	0.0827544	0.0110673	0.0961952	0.273658	0.144075	0.0126366	0.0362117	0.13262		0.894841	1.06469	0.699817	1.32328	0.985	0.824446	0.891633	1.48653	0.588116	0.86155
c-Jun (Ab-239)	1.16362	0.670198	1.36155	1.17213	0.689093	0.826913	1.2959	0.580507	0.672085		c-Jun (Ab-239)	1561.5	1752.5	631	1041	807	1081	714.5	1175.5	491	630		0.132682	0.102889	0.10982	0.0665672	0.0736022	0.0274732	0.161313	0.000601537	0.0403238	0.291822		0.688492	0.801143	0.461426	0.937416	0.807	0.474435	0.569323	0.89222	0.399674	0.462725
c-Jun (Ab-243)	0.997527	0.836865	1.40609	1.2298	0.9634	1.00481	1.30057	0.766264	0.827933		c-Jun (Ab-243)	2178	2095.5	1099	1499.5	1181	2108	1211	1645.5	904	1082.5		0.0331152	0.123166	0.177581	0.158916	0.183213	0.0529995	0.127291	0.0889524	0.0344167	0.275004		0.960317	0.957943	0.803656	1.35029	1.181	0.92517	0.96494	1.24896	0.735857	0.795079
c-Jun (Ab-63)	1.24928	0.915777	1.59827	1.8983	1.06944	1.3353	1.62132	0.860863	1.05745		c-Jun (Ab-63)	2003	2413.5	1106	1567.5	1676.5	2152	1480	1886.5	934	1271.5		0	0.0969763	0.0434749	0.00676657	0.0358509	0.0584875	0.0716662	0.0723412	0.0454244	0.00389284		0.883157	1.10331	0.808775	1.41153	1.6765	0.944481	1.17928	1.43188	0.760277	0.933896
c-Jun (Ab-91)	1.28151	0.833388	1.57149	1.42372	0.802174	1.04336	1.57541	0.722248	0.885273		c-Jun (Ab-91)	1002	1238.5	503.5	771	629	807.5	578.5	917	392	532.5		0.146785	0.155866	0.130608	0.139404	0.0652022	0.0551675	0.150344	0.0786531	0.0757614	0.232383		0.441799	0.566171	0.36819	0.694282	0.629	0.3544	0.460956	0.696015	0.319088	0.391113
c-Jun (Ab-93)	1.28957	0.758577	1.34645	0.968039	0.665623	0.979963	1.30777	0.765416	0.935891		c-Jun (Ab-93)	2863	3561	1309.5	1887.5	1222	1914.5	1552.5	2175	1187	1608.5		0.243523	0.00158856	0.131216	0.0827924	0.0948981	0.0417357	0.169888	0.0286094	0.0166799	0.22376		1.26235	1.62789	0.957587	1.69968	1.222	0.840246	1.23705	1.65085	0.966219	1.18142
c-Jun (Phospho-Ser243)	0.794545	0.631162	1.02802	0.877772	0.559181	1.15986	1.54558	0.657144	0.951122		c-Jun (Phospho-Ser243)	2011.5	1541.5	765.5	1012.5	778.5	1130	1291	1806	716	1148.5		0.438361	0.0197247	0.237396	0.0705361	0.182567	0.0225273	0.676982	0.0892693	0.464162	0.164386		0.886905	0.704686	0.559781	0.911751	0.7785	0.49594	1.02869	1.37078	0.582825	0.843555
c-Jun (Phospho-Ser63)	0.980674	0.961292	1.22738	1.14047	0.925931	1.25917	1.03272	0.782341	0.89543		c-Jun (Phospho-Ser63)	2364.5	2236.5	1370.5	1421	1189	2199.5	1647.5	1418.5	1002	1271		0.0361852	0.155238	0.106801	0.132365	0.363961	0.0305411	0.149791	0.228806	0.141139	0.353832		1.04255	1.0224	1.00219	1.2796	1.189	0.965328	1.31275	1.07666	0.815629	0.933529
c-Jun (Phospho-Ser73)	1.1808	1.01226	1.75083	1.43821	0.827049	1.24999	1.55448	0.869812	0.875598		c-Jun (Phospho-Ser73)	3258	3710.5	1988.5	2793	2066	2707	2253.5	2942	1535	1712.5		0.0438415	0.198382	0.0864103	0.0217727	0.019851	0.0898577	0.130847	0.00865256	0.044223	0.173009		1.43651	1.69623	1.45411	2.51508	2.066	1.18806	1.79562	2.23302	1.24949	1.2578
c-Jun (Phospho-Thr239)	1.08248	0.822717	1.3689	1.18132	0.891118	1.02197	1.21611	0.730489	0.848703		c-Jun (Phospho-Thr239)	1713.5	1789	850	1148.5	892.5	1534	969	1210.5	678	873		0.0978023	0.147824	0.227938	0.00307839	0.108542	0.0534709	0.151783	0.110403	0.0625758	0.161995		0.755511	0.817829	0.621572	1.03422	0.8925	0.67325	0.772112	0.918786	0.551893	0.641205
c-Jun (Phospho-Thr91)	1.11977	0.768191	1.43286	1.24334	0.765005	1.02134	1.45741	0.644794	0.795182		c-Jun (Phospho-Thr91)	1799.5	1943.5	833.5	1262.5	986.5	1383	1017	1523.5	628.5	859		0.134781	0.164088	0.214635	0.0543282	0.0279546	0.0235191	0.101512	0.090506	0.102381	0.233782		0.79343	0.888457	0.609506	1.13688	0.9865	0.606978	0.810359	1.15636	0.5116	0.630922
c-Jun (Phospho-Thr93)	1.15172	1.21583	1.36072	1.11598	1.20814	1.43528	1.59903	0.869287	1.18215		c-Jun (Phospho-Thr93)	2454	2726	1799	1635	1207.5	2978.5	1949	2279.5	1155.5	1741.5		0.232245	0.121915	0.0471667	0.100336	0.124732	0.141255	0.264848	0.424047	0.116882	0.0743041		1.08201	1.24617	1.31554	1.47231	1.2075	1.30722	1.55299	1.73017	0.940578	1.2791
c-Jun (Phospho-Tyr170)	0.820403	0.418107	0.799862	0.74406	0.644955	0.603354	0.677633	0.375358	0.596121		c-Jun (Phospho-Tyr170)	2501	1979	630.5	979.5	820.5	1620.5	835	984.5	508.5	895		0.140799	0.329435	0.227665	0.107564	0.118067	0.551111	0.499632	0.00646416	0.00973402	0.493		1.10273	0.904686	0.46106	0.882035	0.8205	0.711214	0.665339	0.747249	0.413919	0.657363
CK1-A (Ab-321)	1.23538	1.04162	1.57518	1.75506	0.843466	0.991279	1.68317	0.787713	0.871007		CK1-A (Ab-321)	1169.5	1393.5	734.5	902	905	991	641.5	1143.5	499	611.5		0.0526022	0.0654588	0.0182914	0.0799611	0.065632	0.0770611	0.0209431	0.0772963	0.0141705	0.322621		0.515653	0.637029	0.537112	0.812247	0.905	0.434935	0.511155	0.867932	0.406186	0.449137
CK1-A (Phospho-Thr321)	1.31182	1.09654	1.66259	1.54348	0.784952	1.03916	1.60775	0.980728	1.0081		CK1-A (Phospho-Thr321)	1393	1762.5	921	1134	948	1098.5	801	1301	740	843		0.0335025	0.107922	0.0107486	0.0648493	0.070114	0.0984864	0.0918091	0.169575	0.177732	0.124142		0.614198	0.805714	0.673492	1.02116	0.948	0.482115	0.638247	0.987476	0.602361	0.61917
CK1-A/A2 (Phospho-Tyr294)	1.2034	1.17206	1.98233	1.88298	1.00915	1.40124	1.73706	0.890779	1.23694		CK1-A/A2 (Phospho-Tyr294)	1157.5	1343.5	818	1123.5	961	1173.5	897.5	1168	558.5	859.5		0.0543693	0.23	0.190175	0.0220282	0.17365	0.053628	0.200905	0.328127	0.0544415	0.111064		0.510362	0.614171	0.598172	1.01171	0.961	0.515032	0.715139	0.886528	0.454619	0.631289
CK2-b (Ab-209)	0.969532	1.37959	1.34617	1.50151	0.994428	1.03484	1.19467	0.906987	1.14692		CK2-b (Ab-209)	1549	1448.5	1288.5	1021	1025.5	1547.5	887	1075	761	1066.5		0.0383454	0.0883578	0.00603661	0.0817224	0.0889486	0.146676	0.0207269	0.0605152	0.066901	0.135918		0.682981	0.662171	0.94223	0.919406	1.0255	0.679175	0.706773	0.815939	0.619455	0.783327
CK2-b (Phospho-Ser209)	1.12385	1.18295	1.63077	1.68434	1.06183	1.23285	1.76191	0.8975	1.00844		CK2-b (Phospho-Ser209)	1191	1291	849.5	951	884.5	1270.5	812.5	1219	579	721		0.056996	0.0394359	0.0574342	0.0535349	0.165485	0.052873	0.0513468	0.0754093	0.0439652	0.360909		0.525132	0.590171	0.621207	0.856371	0.8845	0.557604	0.64741	0.925237	0.471306	0.529563
Claudin 3 (Ab-219)	1.42143	1.18441	1.48392	0.799332	0.795585	0.594603	0.995917	0.422814	0.793494		Claudin 3 (Ab-219)	2050	2810.5	1464	1489.5	722.5	1638.5	674.5	1186	469.5	976.5		0.676753	0.183916	0.0531296	0.641357	0.163442	0.544194	0.076529	0.54613	0.0376521	0.0340338		0.90388	1.2848	1.07057	1.34129	0.7225	0.719113	0.53745	0.90019	0.382173	0.717224
Claudin 3 (Phospho-Tyr219)	1.30962	0.904912	1.52802	1.80364	0.818837	1.10871	2.01735	0.941269	1.46093		Claudin 3 (Phospho-Tyr219)	1370	1730.5	747.5	1025	1089.5	1127	840.5	1605.5	698.5	1201.5		0.00619364	0.0241082	0.150408	0.161427	0.114876	0.00125485	0.32558	0.145782	0.0961706	0.192446		0.604056	0.791086	0.546618	0.923008	1.0895	0.494624	0.669721	1.2186	0.56858	0.882483
Claudin 6 (Phospho-Tyr219)	1.23476	1.0726	1.51885	1.80378	0.96766	1.10766	1.86724	1.03143	1.24564		Claudin 6 (Phospho-Tyr219)	1346	1603	870.5	1001	1070.5	1308.5	825	1460	752	1006.5		0.211186	0.15439	0.0804177	0.0734656	0.00726593	0.101054	0.0531401	0.14917	0.099672	0.287339		0.593474	0.7328	0.636563	0.901396	1.0705	0.574281	0.657371	1.10816	0.612129	0.739258
Claudin 7 (Ab-210)	1.0566	0.826841	1.36833	1.37549	0.764828	0.867202	1.31341	0.739534	0.860219		Claudin 7 (Ab-210)	1204.5	1227.5	600.5	807	730.5	925.5	578	919	482.5	622		0.0405067	0.201043	0.0718293	0.0998887	0.150036	0.124536	0.0440413	0.153886	0.00439652	0.0886726		0.531085	0.561143	0.439122	0.7267	0.7305	0.406188	0.460558	0.697533	0.392755	0.456849
Claudin 7 (Phospho-Tyr210)	1.19883	1.00077	1.62935	1.64065	0.862507	1.13101	1.57252	0.885286	1.2584		Claudin 7 (Phospho-Tyr210)	1404.5	1624	847.5	1120.5	1016	1217	879	1283	673.5	1061		0.16161	0.184614	0.0842688	0.168494	0.00417583	0.111557	0.0917067	0.0429886	0.0241477	0.407869		0.619268	0.7424	0.619744	1.009	1.016	0.534123	0.700398	0.973814	0.54823	0.779288
Coagulation Factor III (Phospho-Ser290)	1.11205	0.916857	1.68409	1.49981	0.80715	0.992487	1.32648	0.843424	1.02971		Coagulation Factor III (Phospho-Ser290)	1240	1330	685.5	1022.5	820	1005.5	681	955.5	566.5	766.5		0.0479008	0.135041	0.0587966	0.129319	0.229379	0.241211	0.122524	0.138387	0.073644	0.032288		0.546737	0.608	0.50128	0.920756	0.82	0.441299	0.542629	0.725237	0.461131	0.562982
Cofilin (Ab-3)	1.33666	1.62429	2.3945	2.23445	1.78078	1.92324	2.37611	1.67871	1.84802		Cofilin (Ab-3)	1284.5	1656	1258	1506	1265.5	2298	1367	1773	1168	1425		0.0478928	0.0563636	0.323763	0.0281716	0.11231	0.222779	0.0755213	0.066204	0.291803	0.444609		0.566358	0.757029	0.919927	1.35615	1.2655	1.00856	1.08924	1.34573	0.950753	1.04664
Cofilin (Phospho-Ser3)	0.999711	1.02261	1.69363	1.77973	1.03618	1.24357	1.70521	0.914371	0.937187		Cofilin (Phospho-Ser3)	1537.5	1482.5	948	1275	1206.5	1600.5	1058	1523	761.5	865		0.125555	0.0500818	0.177523	0.0587869	0.0193407	0.103824	0.157729	0.0427143	0.2015	0.284478		0.67791	0.677714	0.693236	1.14813	1.2065	0.702436	0.843028	1.15598	0.619862	0.635329
Connexin 43 (Ab-367)	1.0601	0.938819	1.22985	1.06608	0.651654	0.835614	1.07017	0.848602	0.966113		Connexin 43 (Ab-367)	3848.5	3935	2178.5	2317.5	1809	2519.5	1779.5	2392.5	1769	2232		0.117407	0.118959	0.0762773	0.031427	0.0578506	0.050237	0.10848	0.00738879	0.0335766	0.260413		1.69687	1.79886	1.59305	2.0869	1.809	1.10577	1.41793	1.81594	1.43997	1.63937
Connexin 43 (Phospho-Ser367)	1.40854	0.985958	1.71402	1.22577	0.768219	1.28833	1.54114	0.841862	1.07883		Connexin 43 (Phospho-Ser367)	2267.5	3080.5	1348	1903	1225.5	1750	1616.5	2030	1034	1468.5		0.27224	0.0649606	0.0230806	0.222202	0.156366	0.0484873	0.266395	0.343452	0.19695	0.0457441		0.99978	1.40823	0.98574	1.71364	1.2255	0.768049	1.28805	1.5408	0.841677	1.07859
Cortactin (Ab-421)	0.921774	0.912213	1.17371	1.09881	0.904395	1.0517	1.24099	0.717002	0.764956		Cortactin (Ab-421)	3303.5	2937	1817	1898.5	1600.5	3001.5	1922.5	2381.5	1283	1517		0.188148	0.125194	0.0863939	0.0748636	0.5094	0.133576	0.20781	0.107187	0.0859771	0.291792		1.45657	1.34263	1.3287	1.70959	1.6005	1.31731	1.53187	1.80759	1.04436	1.11421
Cortactin (Ab-466)	1.03344	0.967997	1.33771	1.31418	0.823361	0.871943	1.68181	0.898533	1.07057		Cortactin (Ab-466)	1542	1537	900	1010	893.5	1275.5	744	1506.5	750.5	991		0.145824	0.102133	0.0251416	0.0224034	0.0340298	0.0338169	0.0171074	0.00610182	0.0763167	0.221194		0.679894	0.702629	0.658135	0.9095	0.8935	0.559798	0.592829	1.14345	0.610908	0.727874
Cortactin (Phospho-Tyr421)	1.24311	1.18761	1.66492	1.39867	1.17119	1.56932	1.13037	0.712075	0.656544		Cortactin (Phospho-Tyr421)	2078	2491.5	1488	1694	1281.5	2445	1804.5	1364.5	801.5	819		0.389283	0.0167447	0.195785	0.348962	0.288581	0.569734	0.118733	0.06685	0.112043	0.0172676		0.916226	1.13897	1.08812	1.52544	1.2815	1.07307	1.43785	1.03567	0.652422	0.601542
Cortactin (Phospho-Tyr466)	0.935649	0.945497	1.44457	1.20301	0.910297	0.852162	1.1612	0.897834	0.830237		Cortactin (Phospho-Tyr466)	2029.5	1831.5	1157	1435.5	1076.5	1856	957	1369	987	1011.5		0.220546	0.0822352	0.0672271	0.207379	0.0334997	0.2324	0.152209	0.00206605	0.154747	0.162883		0.894841	0.837257	0.846069	1.29266	1.0765	0.814571	0.76255	1.03909	0.803419	0.742931
CPI17 alpha (Ab-38)	1.1911	1.03423	1.57604	1.73208	0.963958	1.20303	1.60897	0.736451	0.873719		CPI17 alpha (Ab-38)	1377.5	1582.5	859	1063	1052	1334	917	1287.5	549.5	722.5		0.156564	0.0960682	0.00164635	0.0598679	0.0134431	0.113434	0.135715	0.0521749	0.0501859	0.167357		0.607363	0.723429	0.628154	0.957226	1.052	0.585473	0.730677	0.97723	0.447293	0.530665
CPI17 alpha (Phospho-Thr38)	1.25237	0.948123	1.50075	1.73883	0.848847	1.05879	1.74071	0.792344	0.857645		CPI17 alpha (Phospho-Thr38)	1161.5	1403	664	853.5	890.5	990.5	680.5	1174.5	498.5	598		0.0383536	0.0524156	0.0468565	0.0770485	0.145312	0.0521139	0.0238993	0.167972	0.0326248	0.373655		0.512125	0.641371	0.485558	0.768573	0.8905	0.434716	0.542231	0.891461	0.405779	0.439221
[truncated: 1,021 more rows]
